# Supplementary material for: Efficient large-scale land cover change detection using Google Earth Engine: Climate-driven vegetation dynamics in Asian drylands (2001–2022)
Source: PLoS One. 2026 Apr 1;21(4):e0344835. doi: 10.1371/journal.pone.0344835 (PMC13042746; doi:10.1371/journal.pone.0344835)
Supplement: S1 Dataset — (ZIP) [file pone.0344835.s001.zip]

Archive with 135 entries (133 files):
- LUCC2001/
- LUCC2001/BAR.tfw
- LUCC2001/BAR.tif
- LUCC2001/BAR.tif.aux.xml
- LUCC2001/BAR.tif.vat.cpg
- LUCC2001/BAR.tif.vat.dbf
- LUCC2001/BAR.tif.xml
- LUCC2001/CRO.tfw
- LUCC2001/CRO.tif
- LUCC2001/CRO.tif.aux.xml
- LUCC2001/CRO.tif.vat.cpg
- LUCC2001/CRO.tif.vat.dbf
- LUCC2001/CRO.tif.xml
- LUCC2001/DBF.tfw
- LUCC2001/DBF.tif
- LUCC2001/DBF.tif.aux.xml
- LUCC2001/DBF.tif.vat.cpg
- LUCC2001/DBF.tif.vat.dbf
- LUCC2001/DBF.tif.xml
- LUCC2001/GRA.tfw
- LUCC2001/GRA.tif
- LUCC2001/GRA.tif.aux.xml
- LUCC2001/GRA.tif.vat.cpg
- LUCC2001/GRA.tif.vat.dbf
- LUCC2001/GRA.tif.xml
- LUCC2001/MF.tfw
- LUCC2001/MF.tif
- LUCC2001/MF.tif.aux.xml
- LUCC2001/MF.tif.vat.cpg
- LUCC2001/MF.tif.vat.dbf
- LUCC2001/MF.tif.xml
- LUCC2001/NF.tfw
- LUCC2001/NF.tif
- LUCC2001/NF.tif.aux.xml
- LUCC2001/NF.tif.vat.cpg
- LUCC2001/NF.tif.vat.dbf
- LUCC2001/NF.tif.xml
- LUCC2001/SAV.tfw
- LUCC2001/SAV.tif
- LUCC2001/SAV.tif.aux.xml
- LUCC2001/SAV.tif.vat.cpg
- LUCC2001/SAV.tif.vat.dbf
- LUCC2001/SAV.tif.xml
- LUCC2001/SH.tfw
- LUCC2001/SH.tif
- LUCC2001/SH.tif.aux.xml
- LUCC2001/SH.tif.vat.cpg
- LUCC2001/SH.tif.vat.dbf
- LUCC2001/SH.tif.xml
- LUCC2001/UR.tfw
- LUCC2001/UR.tif
- LUCC2001/UR.tif.aux.xml
- LUCC2001/UR.tif.vat.cpg
- LUCC2001/UR.tif.vat.dbf
- LUCC2001/UR.tif.xml
- LUCC2001/WET.tfw
- LUCC2001/WET.tif
- LUCC2001/WET.tif.aux.xml
- LUCC2001/WET.tif.vat.cpg
- LUCC2001/WET.tif.vat.dbf
- LUCC2001/WET.tif.xml
- LUCC2001/WSI.tfw
- LUCC2001/WSI.tif
- LUCC2001/WSI.tif.aux.xml
- LUCC2001/WSI.tif.vat.cpg
- LUCC2001/WSI.tif.vat.dbf
- LUCC2001/WSI.tif.xml
- LUCC2022/
- LUCC2022/BAR.tfw
- LUCC2022/BAR.tif
- LUCC2022/BAR.tif.aux.xml
- LUCC2022/BAR.tif.vat.cpg
- LUCC2022/BAR.tif.vat.dbf
- LUCC2022/BAR.tif.xml
- LUCC2022/CRO.tfw
- LUCC2022/CRO.tif
- LUCC2022/CRO.tif.aux.xml
- LUCC2022/CRO.tif.vat.cpg
- LUCC2022/CRO.tif.vat.dbf
- LUCC2022/CRO.tif.xml
- LUCC2022/DBF.tfw
- LUCC2022/DBF.tif
- LUCC2022/DBF.tif.aux.xml
- LUCC2022/DBF.tif.vat.cpg
- LUCC2022/DBF.tif.vat.dbf
- LUCC2022/DBF.tif.xml
- LUCC2022/GRA.tfw
- LUCC2022/GRA.tif
- LUCC2022/GRA.tif.aux.xml
- LUCC2022/GRA.tif.vat.cpg
- LUCC2022/GRA.tif.vat.dbf
- LUCC2022/GRA.tif.xml
- LUCC2022/MF.tfw
- LUCC2022/MF.tif
- LUCC2022/MF.tif.aux.xml
- LUCC2022/MF.tif.vat.cpg
- LUCC2022/MF.tif.vat.dbf
- LUCC2022/MF.tif.xml
- LUCC2022/NF.tfw
- LUCC2022/NF.tif
- LUCC2022/NF.tif.aux.xml
- LUCC2022/NF.tif.vat.cpg
- LUCC2022/NF.tif.vat.dbf
- LUCC2022/NF.tif.xml
- LUCC2022/SAV.tfw
- LUCC2022/SAV.tif
- LUCC2022/SAV.tif.aux.xml
- LUCC2022/SAV.tif.vat.cpg
- LUCC2022/SAV.tif.vat.dbf
- LUCC2022/SAV.tif.xml
- LUCC2022/SH.tfw
- LUCC2022/SH.tif
- LUCC2022/SH.tif.aux.xml
- LUCC2022/SH.tif.vat.cpg
- LUCC2022/SH.tif.vat.dbf
- LUCC2022/SH.tif.xml
- LUCC2022/UR.tfw
- LUCC2022/UR.tif
- LUCC2022/UR.tif.aux.xml
- LUCC2022/UR.tif.vat.cpg
- LUCC2022/UR.tif.vat.dbf
- LUCC2022/UR.tif.xml
- LUCC2022/WET.tfw
- LUCC2022/WET.tif
- LUCC2022/WET.tif.aux.xml
- LUCC2022/WET.tif.vat.cpg
- LUCC2022/WET.tif.vat.dbf
- LUCC2022/WET.tif.xml
- LUCC2022/WSI.tfw
- LUCC2022/WSI.tif
- LUCC2022/WSI.tif.aux.xml
- LUCC2022/WSI.tif.vat.cpg
- LUCC2022/WSI.tif.vat.dbf
- LUCC2022/WSI.tif.xml
- The proportions of each land use type.xlsx
