# Supplementary material for: Efficient large-scale land cover change detection using Google Earth Engine: Climate-driven vegetation dynamics in Asian drylands (2001–2022)
Source: PLoS One. 2026 Apr 1;21(4):e0344835. doi: 10.1371/journal.pone.0344835 (PMC13042746; doi:10.1371/journal.pone.0344835)
Supplement: S1 Dataset — (ZIP) [file pone.0344835.s001.zip › LUCC2001/BAR.tif.xml]

<?xml version="1.0" encoding="UTF-8"?>
<metadata xml:lang="zh"><Esri><CreaDate>20240325</CreaDate><CreaTime>22261600</CreaTime><ArcGISFormat>1.0</ArcGISFormat><SyncOnce>TRUE</SyncOnce><DataProperties><lineage><Process Name="Raster Calculator" ToolSource="d:\software lu\arcgis10.8\desktop10.8\ArcToolbox\Toolboxes\Spatial Analyst Tools.tbx\RasterCalculator" Date="20240325" Time="222616">RasterCalculator Con("E:\12-LUCC-drylands\2001-LUCC\MASK\BAR.tif" == 1,"E:\12-LUCC-drylands\2001-LUCC\MASK\BAR.tif") E:\12-LUCC-drylands\2001-LUCC\MASK\tichuheibian\BAR.tif</Process></lineage></DataProperties></Esri></metadata>
