# Supplementary material for: Efficient large-scale land cover change detection using Google Earth Engine: Climate-driven vegetation dynamics in Asian drylands (2001–2022)
Source: PLoS One. 2026 Apr 1;21(4):e0344835. doi: 10.1371/journal.pone.0344835 (PMC13042746; doi:10.1371/journal.pone.0344835)
Supplement: S1 Dataset — (ZIP) [file pone.0344835.s001.zip › LUCC2022/MF.tif.aux.xml]

<PAMDataset>
  <PAMRasterBand band="1">
    <Histograms>
      <HistItem>
        <HistMin>1</HistMin>
        <HistMax>1</HistMax>
        <BucketCount>1</BucketCount>
        <IncludeOutOfRange>1</IncludeOutOfRange>
        <Approximate>0</Approximate>
        <HistCounts>47931</HistCounts>
      </HistItem>
    </Histograms>
    <Metadata>
      <MDI key="RepresentationType">ATHEMATIC</MDI>
      <MDI key="STATISTICS_EXCLUDEDVALUES"></MDI>
      <MDI key="STATISTICS_MAXIMUM">1</MDI>
      <MDI key="STATISTICS_MEAN">1</MDI>
      <MDI key="STATISTICS_MINIMUM">1</MDI>
      <MDI key="STATISTICS_SKIPFACTORX">1</MDI>
      <MDI key="STATISTICS_SKIPFACTORY">1</MDI>
      <MDI key="STATISTICS_STDDEV">0</MDI>
    </Metadata>
  </PAMRasterBand>
</PAMDataset>
