# Supplementary material for: Efficient large-scale land cover change detection using Google Earth Engine: Climate-driven vegetation dynamics in Asian drylands (2001–2022)
Source: PLoS One. 2026 Apr 1;21(4):e0344835. doi: 10.1371/journal.pone.0344835 (PMC13042746; doi:10.1371/journal.pone.0344835)
Supplement: S1 Dataset — (ZIP) [file pone.0344835.s001.zip › The proportions of each land use type.xlsx]

## Sheet: 交集
Count	Value
26174.9	1	NF
67217.4	4	DBF
58942.4	5	MF
207210	6	SH
297539	8	SAV
7.56639e+06	10	GRA
26823.8	11	WET
560425	12	CRO
42464	13	BAR
206961	15	UR
4.45308e+06	16	WSI

## Sheet: 2001
Count	Value
26174.9	1	NF	0.00193698
67217.4	4	DBF	0.00497419
58942.4	5	MF	0.00436183
207210	6	SH	0.0153339
297539	8	SAV	0.0220183
7.56639e+06	10	GRA	0.559925
26823.8	11	WET	0.001985
560425	12	CRO	0.0414723
42464	13	UR	0.0031424
206961	15	WSI	0.0153154
4.45308e+06	16	BAR	0.329535
1.35132e+07			1

## Sheet: 2022
Count	Value
27122	1	NF	0.00200707
115775	4	DBF	0.00856749
47937.2	5	MF	0.00354743
169745	6	SH	0.0125614
335543	8	SAV	0.0248307
7.87907e+06	10	GRA	0.583063
16363.3	11	WET	0.00121091
614746	12	CRO	0.0454921
43446	13	UR	0.00321507
229254	15	WSI	0.0169652
4.03424e+06	16	BAR	0.29854
1.35132e+07			1
