# Supplementary material for: Efficient large-scale land cover change detection using Google Earth Engine: Climate-driven vegetation dynamics in Asian drylands (2001–2022)
Source: PLoS One. 2026 Apr 1;21(4):e0344835. doi: 10.1371/journal.pone.0344835 (PMC13042746; doi:10.1371/journal.pone.0344835)
Supplement: S1 Table — (XLSX) [file pone.0344835.s002.xlsx]

## Sheet: Sheet1
	NF	DBF	MF	SH	SAV	GRA	WET	CRO	BAR	UR	WSI
	1+3			6+7	8+9			12+14			15+17
2001	70784.5	215240	177766	674275	842791	2.09738e+07	83927.3	1.58635e+06	1.33807e+07	135417	590561
2002	71270	243066	179552	415868	846714	2.19662e+07	49757.2	1.79527e+06	1.24288e+07	135552	599625
2003	67377.4	232466	148155	377433	849640	2.23324e+07	45471.5	1.8709e+06	1.2061e+07	135613	611117
2004	70410.5	268891	143538	417168	855164	2.23316e+07	44522.7	1.80964e+06	1.20266e+07	135661	628334
2005	67661.9	298958	138801	387613	875612	2.23196e+07	44252.7	1.79553e+06	1.20206e+07	135732	647253
2006	62541.8	291683	135985	381541	864794	2.23006e+07	41844.9	1.83263e+06	1.20412e+07	135777	642994
2007	70128.9	308280	143982	378599	853285	2.22996e+07	42473.1	1.82642e+06	1.20343e+07	135876	638626
2008	71427.9	289889	135054	391667	870693	2.2296e+07	40975.2	1.80806e+06	1.20578e+07	135981	634116
2009	70611.4	303412	134715	416998	879558	2.22226e+07	39172.1	1.79621e+06	1.20851e+07	136072	647158
2010	78732.6	358321	146976	415825	838231	2.2279e+07	39542	1.72912e+06	1.20563e+07	136139	653486
2011	83467.5	375506	149032	447097	837028	2.21596e+07	40309.9	1.79041e+06	1.20586e+07	136224	654347
2012	81166	356885	138792	476103	861608	2.23033e+07	40505.5	1.71986e+06	1.1963e+07	136308	654120
2013	95226.7	362855	143144	495920	891950	2.21622e+07	40897.6	1.79018e+06	1.19599e+07	136429	652904
2014	91231.1	379090	140639	534573	868165	2.20267e+07	41226.2	1.81704e+06	1.20504e+07	136630	645901
2015	92886.3	385849	139516	525736	858585	2.19501e+07	42129.7	1.8869e+06	1.20661e+07	136958	646829
2016	95879.8	387993	140847	519880	887542	2.20604e+07	46679.4	1.92876e+06	1.18733e+07	137202	653145
2017	92762.6	391619	144077	551150	892146	2.20806e+07	51029.3	1.92104e+06	1.18099e+07	137451	659871
2018	87533.5	388903	142720	602223	903860	2.20716e+07	51295.1	1.91569e+06	1.1765e+07	137651	665071
2019	82951.3	381387	144004	540758	879663	2.22917e+07	51109	1.89103e+06	1.16571e+07	137884	673989
2020	84360.7	388561	149881	509003	900137	2.22785e+07	50999.6	1.83987e+06	1.17229e+07	138142	669328
2021	80504.2	377421	149412	544641	911217	2.21684e+07	50520.5	1.75953e+06	1.18867e+07	138428	664820
2022	75416.2	364126	147565	533154	904930	2.19562e+07	49861.3	1.76747e+06	1.21341e+07	138583	660226
	NF	DBF	MF	SH	SAV	GRA	WET	CRO	BAR	UR	WSI
	1+3			6+7	8+9			12+14			15+17
2001	0	0	0	0	0	0	0	0	0	0	0
2002	0.00685943	0.129282	0.0100471	-0.383238	0.00465493	0.0473146	-0.407139	0.131699	-0.071142	0.000998717	0.0153473
2003	-0.0546178	-0.0436097	-0.174864	-0.0924214	0.00345539	0.0166733	-0.0861323	0.0421293	-0.0295886	0.000450011	0.0191655
2004	0.0450164	0.156686	-0.031158	0.105277	0.00650186	-3.56697e-05	-0.0208669	-0.032744	-0.00284846	0.000351143	0.0281737
2005	-0.0390367	0.111821	-0.0330038	-0.0708471	0.023911	-0.000536723	-0.00606433	-0.00780011	-0.00050656	0.000523364	0.0301085
2006	-0.0756715	-0.0243363	-0.0202895	-0.0156641	-0.0123543	-0.00085284	-0.0544104	0.0206629	0.00171856	0.000331016	-0.00657996
2007	0.121311	0.0569034	0.058808	-0.00771209	-0.0133089	-4.33993e-05	0.0150129	-0.00338782	-0.000574124	0.000729138	-0.00679245
2008	0.0185237	-0.0596575	-0.0620049	0.0345177	0.0204016	-0.0001641	-0.0352654	-0.0100534	0.00195002	0.000771986	-0.00706207
2009	-0.0114309	0.0466485	-0.00251298	0.0646742	0.0101814	-0.0032904	-0.0440054	-0.00655139	0.00226543	0.000669213	0.0205665
2010	0.115011	0.180972	0.0910163	-0.00281144	-0.0469866	0.00253541	0.00944229	-0.0373538	-0.00238356	0.000492388	0.00977915
2011	0.060139	0.0479604	0.0139899	0.0752048	-0.0014345	-0.00535904	0.019421	0.0354504	0.000193799	0.000624364	0.00131694
2012	-0.0275733	-0.049591	-0.0687129	0.0648757	0.0293659	0.00648404	0.00485046	-0.0394087	-0.00792795	0.000616633	-0.000347294
2013	0.173235	0.0167297	0.0313578	0.0416236	0.0352145	-0.00632253	0.00968255	0.0408908	-0.000263516	0.000887698	-0.00185874
2014	-0.0419592	0.044742	-0.0175029	0.0779425	-0.0266655	-0.00611677	0.00803277	0.015002	0.00757337	0.0014733	-0.0107253
2015	0.0181434	0.0178297	-0.00798096	-0.0165315	-0.0110354	-0.00347459	0.0219173	0.0384508	0.00129802	0.00240045	0.0014365
2016	0.0322269	0.00555719	0.00954092	-0.0111395	0.0337267	0.00502342	0.107992	0.0221797	-0.0159782	0.00178157	0.00976512
2017	-0.032511	0.0093451	0.0229307	0.0601486	0.0051875	0.00091604	0.0931872	-0.00400068	-0.00534192	0.00181485	0.0102974
2018	-0.0563716	-0.00693628	-0.00942039	0.092666	0.0131302	-0.000407106	0.00520692	-0.00278209	-0.00379469	0.00146106	0.00788007
2019	-0.052347	-0.0193245	0.00900118	-0.102064	-0.0267709	0.0099729	-0.00362776	-0.0128768	-0.00917454	0.00169074	0.0134093
2020	0.0169905	0.0188082	0.04081	-0.0587223	0.0232751	-0.000594794	-0.00213968	-0.0270531	0.0056404	0.00187114	-0.00691618
2021	-0.0457151	-0.0286681	-0.0031332	0.0700149	0.0123094	-0.00494085	-0.009395	-0.043667	0.0139783	0.00206772	-0.00673495
2022	-0.0632014	-0.0352262	-0.0123582	-0.0210915	-0.0068996	-0.00957133	-0.0130467	0.00451238	0.0208083	0.0011196	-0.0069092
MEAN	0.00509625	0.0274255	-0.00740187	-0.00453793	0.00361237	0.00224808	-0.0184451	0.00587136	-0.00448085	0.00110124	0.00539618
