# Supplementary material for: Efficient large-scale land cover change detection using Google Earth Engine: Climate-driven vegetation dynamics in Asian drylands (2001–2022)
Source: PLoS One. 2026 Apr 1;21(4):e0344835. doi: 10.1371/journal.pone.0344835 (PMC13042746; doi:10.1371/journal.pone.0344835)
Supplement: S2 Table — (XLSX) [file pone.0344835.s003.xlsx]

## Sheet: Sheet1
Land cover Types	TDI Value
NF	0.0051
DBF	0.0274
MF	-0.0074
SH	-0.0045
SAV	0.0036
GRA	0.0022
WET	-0.0184
CRO	0.0059
VEG	0.0017
BAR	-0.0045
UR	0.0011
WSI	0.0054
