# Supplementary material for: Efficient large-scale land cover change detection using Google Earth Engine: Climate-driven vegetation dynamics in Asian drylands (2001–2022)
Source: PLoS One. 2026 Apr 1;21(4):e0344835. doi: 10.1371/journal.pone.0344835 (PMC13042746; doi:10.1371/journal.pone.0344835)
Supplement: S3 Table — (XLSX) [file pone.0344835.s005.xlsx]

## Sheet: Sheet1
VEG_2022	VEG_2001	Transition Probabilities
NF	NF	0.428824
DBF	NF	0.0188512
MF	NF	0.0396036
SH	NF	7.64091e-05
SAV	NF	0.447309
GRA	NF	0.0566635
WET	NF	0.008405
CRO	NF	3.82046e-05
BAR	NF	0
UR	NF	7.64091e-05
WSI	NF	0.000152818
NF	DBF	0.00530395
DBF	DBF	0.776045
MF	DBF	0.0391499
SH	DBF	1.48771e-05
SAV	DBF	0.161543
GRA	DBF	0.0167535
WET	DBF	2.97542e-05
CRO	DBF	0.00116041
BAR	DBF	0
UR	DBF	0
WSI	DBF	0
NF	MF	0.0804051
DBF	MF	0.193845
MF	MF	0.478361
SH	MF	0
SAV	MF	0.226814
GRA	MF	0.0189462
WET	MF	0.00122166
CRO	MF	0.000373246
BAR	MF	0
UR	MF	0
WSI	MF	3.39314e-05
NF	SH	4.82602e-06
DBF	SH	0.000250953
MF	SH	0.000130303
SH	SH	0.488904
SAV	SH	0.0116338
GRA	SH	0.44764
WET	SH	0
CRO	SH	0.00360222
BAR	SH	0.0473415
UR	SH	5.79123e-05
WSI	SH	0.000434342
NF	SAV	0.0269732
DBF	SAV	0.101262
MF	SAV	0.0479099
SH	SAV	0.000528585
SAV	SAV	0.653584
GRA	SAV	0.110406
WET	SAV	0.00193936
CRO	SAV	0.0566849
BAR	SAV	0.000124354
UR	SAV	0.000326008
WSI	SAV	0.000262151
NF	GRA	0.000217123
DBF	GRA	0.00147498
MF	GRA	0.000169734
SH	GRA	0.00396958
SAV	GRA	0.00997142
GRA	GRA	0.94423
WET	GRA	0.000618573
CRO	GRA	0.0241171
BAR	GRA	0.0149266
UR	GRA	0.000107285
WSI	GRA	0.000197632
NF	WET	0.0421789
DBF	WET	0.00100657
MF	WET	0.00905913
SH	WET	0.000475434
SAV	WET	0.0400606
GRA	WET	0.490956
WET	WET	0.331762
CRO	WET	0.00342044
BAR	WET	0.0334772
UR	WET	0.000186402
WSI	WET	0.0474173
NF	CRO	0
DBF	CRO	0.0184129
MF	CRO	0.000471071
SH	CRO	0.00158808
SAV	CRO	0.0466792
GRA	CRO	0.202172
WET	CRO	0.000357299
CRO	CRO	0.728505
BAR	CRO	0.000322507
UR	CRO	0.00123829
WSI	CRO	0.000252798
NF	BAR	0
DBF	BAR	0
MF	BAR	0
SH	BAR	0.00838204
SAV	BAR	2.69476e-06
GRA	BAR	0.107045
WET	BAR	0.000189254
CRO	BAR	0.00129567
BAR	BAR	0.876775
UR	BAR	1.55151e-05
WSI	BAR	0.00629462
NF	UR	0
DBF	UR	9.41975e-05
MF	UR	0
SH	UR	0.000282593
SAV	UR	0.000730031
GRA	UR	0.00652761
WET	UR	7.06481e-05
CRO	UR	0.00858629
BAR	UR	0.000470988
UR	UR	0.983238
WSI	UR	0
NF	WSI	4.83183e-06
DBF	WSI	0
MF	WSI	0
SH	WSI	1.44955e-05
SAV	WSI	2.41591e-05
GRA	WSI	0.00914411
WET	WSI	0.00418817
CRO	WSI	0.00026575
BAR	WSI	0.0289956
UR	WSI	1.44955e-05
WSI	WSI	0.957348
