# Supplementary material for: Efficient large-scale land cover change detection using Google Earth Engine: Climate-driven vegetation dynamics in Asian drylands (2001–2022)
Source: PLoS One. 2026 Apr 1;21(4):e0344835. doi: 10.1371/journal.pone.0344835 (PMC13042746; doi:10.1371/journal.pone.0344835)
Supplement: S4 Table — (XLSX) [file pone.0344835.s006.xlsx]

## Sheet: Fig 8
system:index	Count	Value	.geo
1_1_1_1_1_1_1_1_1_1_1_1_1_1_1_1_1_1_1_1_1_1_1_1_1_1_1_1_1_1_1_1_1_1_1_1_1_1_1_1_1_1_1_1_1_1_1_1_1_1_1_1_1_1_1_1_1_1_1_1_1_1_1_1_1_1_1_1_1_1_1_1_1_1_1_1_1_1_1_1_1_1_1_1_1_1_1_1_1_1_1_1_1_1_1_1_1_1_1_1_1_1_1_1_1_1_1_1_1_1_1_1_1_1_1_1_1_1_2_0	356.5176470588235	401	{"type":"MultiPoint","coordinates":[]}
1_1_1_1_1_1_1_1_1_1_1_1_1_1_1_1_1_1_1_1_1_1_1_1_1_1_1_1_1_1_1_1_1_1_1_1_1_1_1_1_1_1_1_1_1_1_1_1_1_1_1_1_1_1_1_1_1_1_1_1_1_1_1_1_1_1_1_1_1_1_1_1_1_1_1_1_1_1_1_1_1_1_1_1_1_1_1_1_1_1_1_1_1_1_1_1_1_1_1_1_1_1_1_1_1_1_1_1_1_1_1_1_1_1_1_1_1_2_0	52163.73333333334	404	{"type":"MultiPoint","coordinates":[]}
1_1_1_1_1_1_1_1_1_1_1_1_1_1_1_1_1_1_1_1_1_1_1_1_1_1_1_1_1_1_1_1_1_1_1_1_1_1_1_1_1_1_1_1_1_1_1_1_1_1_1_1_1_1_1_1_1_1_1_1_1_1_1_1_1_1_1_1_1_1_1_1_1_1_1_1_1_1_1_1_1_1_1_1_1_1_1_1_1_1_1_1_1_1_1_1_1_1_1_1_1_1_1_1_1_1_1_1_1_1_1_1_1_1_1_1_2_0	2631.556862745098	405	{"type":"MultiPoint","coordinates":[]}
1_1_1_1_1_1_1_1_1_1_1_1_1_1_1_1_1_1_1_1_1_1_1_1_1_1_1_1_1_1_1_1_1_1_1_1_1_1_1_1_1_1_1_1_1_1_1_1_1_1_1_1_1_1_1_1_1_1_1_1_1_1_1_1_1_1_1_1_1_1_1_1_1_1_1_1_1_1_1_1_1_1_1_1_1_1_1_1_1_1_1_1_1_1_1_1_1_1_1_1_1_1_1_1_1_1_1_1_1_1_1_1_1_1_1_2_0	1	406	{"type":"MultiPoint","coordinates":[]}
1_1_1_1_1_1_1_1_1_1_1_1_1_1_1_1_1_1_1_1_1_1_1_1_1_1_1_1_1_1_1_1_1_1_1_1_1_1_1_1_1_1_1_1_1_1_1_1_1_1_1_1_1_1_1_1_1_1_1_1_1_1_1_1_1_1_1_1_1_1_1_1_1_1_1_1_1_1_1_1_1_1_1_1_1_1_1_1_1_1_1_1_1_1_1_1_1_1_1_1_1_1_1_1_1_1_1_1_1_1_1_1_1_1_2_0	10858.486274509802	408	{"type":"MultiPoint","coordinates":[]}
1_1_1_1_1_1_1_1_1_1_1_1_1_1_1_1_1_1_1_1_1_1_1_1_1_1_1_1_1_1_1_1_1_1_1_1_1_1_1_1_1_1_1_1_1_1_1_1_1_1_1_1_1_1_1_1_1_1_1_1_1_1_1_1_1_1_1_1_1_1_1_1_1_1_1_1_1_1_1_1_1_1_1_1_1_1_1_1_1_1_1_1_1_1_1_1_1_1_1_1_1_1_1_1_1_1_1_1_1_1_1_1_1_2_0	1126.1254901960783	410	{"type":"MultiPoint","coordinates":[]}
1_1_1_1_1_1_1_1_1_1_1_1_1_1_1_1_1_1_1_1_1_1_1_1_1_1_1_1_1_1_1_1_1_1_1_1_1_1_1_1_1_1_1_1_1_1_1_1_1_1_1_1_1_1_1_1_1_1_1_1_1_1_1_1_1_1_1_1_1_1_1_1_1_1_1_1_1_1_1_1_1_1_1_1_1_1_1_1_1_1_1_1_1_1_1_1_1_1_1_1_1_1_1_1_1_1_1_1_1_1_1_1_2_0	2	411	{"type":"MultiPoint","coordinates":[]}
1_1_1_1_1_1_1_1_1_1_1_1_1_1_1_1_1_1_1_1_1_1_1_1_1_1_1_1_1_1_1_1_1_1_1_1_1_1_1_1_1_1_1_1_1_1_1_1_1_1_1_1_1_1_1_1_1_1_1_1_1_1_1_1_1_1_1_1_1_1_1_1_1_1_1_1_1_1_1_1_1_1_1_1_1_1_1_1_1_1_1_1_1_1_1_1_1_1_1_1_1_1_1_1_1_1_1_1_1_1_1_2_0	78	412	{"type":"MultiPoint","coordinates":[]}
1_1_1_1_1_1_1_1_1_1_1_1_1_1_1_1_1_1_1_1_1_1_1_1_1_1_1_1_1_1_1_1_1_1_1_1_1_1_1_1_1_1_1_1_1_1_1_1_1_1_1_1_1_1_1_1_1_1_1_1_1_1_1_1_1_1_1_1_1_1_1_1_1_1_1_1_1_1_1_1_1_1_1_1_1_1_1_1_1_1_1_1_1_1_1_1_1_1_1_1_1_1_1_1_1_1_1_1_1_1_2_0	0	413	{"type":"MultiPoint","coordinates":[]}
1_1_1_1_1_1_1_1_1_1_1_1_1_1_1_1_1_1_1_1_1_1_1_1_1_1_1_1_1_1_1_1_1_1_1_1_1_1_1_1_1_1_1_1_1_1_1_1_1_1_1_1_1_1_1_1_1_1_1_1_1_1_1_1_1_1_1_1_1_1_1_1_1_1_1_1_1_1_1_1_1_1_1_1_1_1_1_1_1_1_1_1_1_1_1_1_1_1_1_1_1_1_1_1_1_1_1_1_1_2_0	356.5176470588235	401	{"type":"MultiPoint","coordinates":[]}
1_1_1_1_1_1_1_1_1_1_1_1_1_1_1_1_1_1_1_1_1_1_1_1_1_1_1_1_1_1_1_1_1_1_1_1_1_1_1_1_1_1_1_1_1_1_1_1_1_1_1_1_1_1_1_1_1_1_1_1_1_1_1_1_1_1_1_1_1_1_1_1_1_1_1_1_1_1_1_1_1_1_1_1_1_1_1_1_1_1_1_1_1_1_1_1_1_1_1_1_1_1_1_1_1_1_1_1_2_0	52163.73333333334	404	{"type":"MultiPoint","coordinates":[]}
1_1_1_1_1_1_1_1_1_1_1_1_1_1_1_1_1_1_1_1_1_1_1_1_1_1_1_1_1_1_1_1_1_1_1_1_1_1_1_1_1_1_1_1_1_1_1_1_1_1_1_1_1_1_1_1_1_1_1_1_1_1_1_1_1_1_1_1_1_1_1_1_1_1_1_1_1_1_1_1_1_1_1_1_1_1_1_1_1_1_1_1_1_1_1_1_1_1_1_1_1_1_1_1_1_1_1_2_0	2631.556862745098	405	{"type":"MultiPoint","coordinates":[]}
1_1_1_1_1_1_1_1_1_1_1_1_1_1_1_1_1_1_1_1_1_1_1_1_1_1_1_1_1_1_1_1_1_1_1_1_1_1_1_1_1_1_1_1_1_1_1_1_1_1_1_1_1_1_1_1_1_1_1_1_1_1_1_1_1_1_1_1_1_1_1_1_1_1_1_1_1_1_1_1_1_1_1_1_1_1_1_1_1_1_1_1_1_1_1_1_1_1_1_1_1_1_1_1_1_1_2_0	1	406	{"type":"MultiPoint","coordinates":[]}
1_1_1_1_1_1_1_1_1_1_1_1_1_1_1_1_1_1_1_1_1_1_1_1_1_1_1_1_1_1_1_1_1_1_1_1_1_1_1_1_1_1_1_1_1_1_1_1_1_1_1_1_1_1_1_1_1_1_1_1_1_1_1_1_1_1_1_1_1_1_1_1_1_1_1_1_1_1_1_1_1_1_1_1_1_1_1_1_1_1_1_1_1_1_1_1_1_1_1_1_1_1_1_1_1_2_0	10858.486274509802	408	{"type":"MultiPoint","coordinates":[]}
1_1_1_1_1_1_1_1_1_1_1_1_1_1_1_1_1_1_1_1_1_1_1_1_1_1_1_1_1_1_1_1_1_1_1_1_1_1_1_1_1_1_1_1_1_1_1_1_1_1_1_1_1_1_1_1_1_1_1_1_1_1_1_1_1_1_1_1_1_1_1_1_1_1_1_1_1_1_1_1_1_1_1_1_1_1_1_1_1_1_1_1_1_1_1_1_1_1_1_1_1_1_1_1_2_0	1126.1254901960783	410	{"type":"MultiPoint","coordinates":[]}
1_1_1_1_1_1_1_1_1_1_1_1_1_1_1_1_1_1_1_1_1_1_1_1_1_1_1_1_1_1_1_1_1_1_1_1_1_1_1_1_1_1_1_1_1_1_1_1_1_1_1_1_1_1_1_1_1_1_1_1_1_1_1_1_1_1_1_1_1_1_1_1_1_1_1_1_1_1_1_1_1_1_1_1_1_1_1_1_1_1_1_1_1_1_1_1_1_1_1_1_1_1_1_2_0	2	411	{"type":"MultiPoint","coordinates":[]}
1_1_1_1_1_1_1_1_1_1_1_1_1_1_1_1_1_1_1_1_1_1_1_1_1_1_1_1_1_1_1_1_1_1_1_1_1_1_1_1_1_1_1_1_1_1_1_1_1_1_1_1_1_1_1_1_1_1_1_1_1_1_1_1_1_1_1_1_1_1_1_1_1_1_1_1_1_1_1_1_1_1_1_1_1_1_1_1_1_1_1_1_1_1_1_1_1_1_1_1_1_1_2_0	78	412	{"type":"MultiPoint","coordinates":[]}
1_1_1_1_1_1_1_1_1_1_1_1_1_1_1_1_1_1_1_1_1_1_1_1_1_1_1_1_1_1_1_1_1_1_1_1_1_1_1_1_1_1_1_1_1_1_1_1_1_1_1_1_1_1_1_1_1_1_1_1_1_1_1_1_1_1_1_1_1_1_1_1_1_1_1_1_1_1_1_1_1_1_1_1_1_1_1_1_1_1_1_1_1_1_1_1_1_1_1_1_1_2_0	0	413	{"type":"MultiPoint","coordinates":[]}
1_1_1_1_1_1_1_1_1_1_1_1_1_1_1_1_1_1_1_1_1_1_1_1_1_1_1_1_1_1_1_1_1_1_1_1_1_1_1_1_1_1_1_1_1_1_1_1_1_1_1_1_1_1_1_1_1_1_1_1_1_1_1_1_1_1_1_1_1_1_1_1_1_1_1_1_1_1_1_1_1_1_1_1_1_1_1_1_1_1_1_1_1_1_1_1_1_1_1_1_2_0	0	415	{"type":"MultiPoint","coordinates":[]}
1_1_1_1_1_1_1_1_1_1_1_1_1_1_1_1_1_1_1_1_1_1_1_1_1_1_1_1_1_1_1_1_1_1_1_1_1_1_1_1_1_1_1_1_1_1_1_1_1_1_1_1_1_1_1_1_1_1_1_1_1_1_1_1_1_1_1_1_1_1_1_1_1_1_1_1_1_1_1_1_1_1_1_1_1_1_1_1_1_1_1_1_1_1_1_1_1_1_1_2_0	0	416	{"type":"MultiPoint","coordinates":[]}
1_1_1_1_1_1_1_1_1_1_1_1_1_1_1_1_1_1_1_1_1_1_1_1_1_1_1_1_1_1_1_1_1_1_1_1_1_1_1_1_1_1_1_1_1_1_1_1_1_1_1_1_1_1_1_1_1_1_1_1_1_1_1_1_1_1_1_1_1_1_1_1_1_1_1_1_1_1_1_1_1_1_1_1_1_1_1_1_1_1_1_1_1_1_1_1_1_1_2_0	4739.270588235295	501	{"type":"MultiPoint","coordinates":[]}
1_1_1_1_1_1_1_1_1_1_1_1_1_1_1_1_1_1_1_1_1_1_1_1_1_1_1_1_1_1_1_1_1_1_1_1_1_1_1_1_1_1_1_1_1_1_1_1_1_1_1_1_1_1_1_1_1_1_1_1_1_1_1_1_1_1_1_1_1_1_1_1_1_1_1_1_1_1_1_1_1_1_1_1_1_1_1_1_1_1_1_1_1_1_1_1_1_2_0	11425.686274509802	504	{"type":"MultiPoint","coordinates":[]}
1_1_1_1_1_1_1_1_1_1_1_1_1_1_1_1_1_1_1_1_1_1_1_1_1_1_1_1_1_1_1_1_1_1_1_1_1_1_1_1_1_1_1_1_1_1_1_1_1_1_1_1_1_1_1_1_1_1_1_1_1_1_1_1_1_1_1_1_1_1_1_1_1_1_1_1_1_1_1_1_1_1_1_1_1_1_1_1_1_1_1_1_1_1_1_1_2_0	28195.73333333333	505	{"type":"MultiPoint","coordinates":[]}
1_1_1_1_1_1_1_1_1_1_1_1_1_1_1_1_1_1_1_1_1_1_1_1_1_1_1_1_1_1_1_1_1_1_1_1_1_1_1_1_1_1_1_1_1_1_1_1_1_1_1_1_1_1_1_1_1_1_1_1_1_1_1_1_1_1_1_1_1_1_1_1_1_1_1_1_1_1_1_1_1_1_1_1_1_1_1_1_1_1_1_1_1_1_1_2_0	0	506	{"type":"MultiPoint","coordinates":[]}
1_1_1_1_1_1_1_1_1_1_1_1_1_1_1_1_1_1_1_1_1_1_1_1_1_1_1_1_1_1_1_1_1_1_1_1_1_1_1_1_1_1_1_1_1_1_1_1_1_1_1_1_1_1_1_1_1_1_1_1_1_1_1_1_1_1_1_1_1_1_1_1_1_1_1_1_1_1_1_1_1_1_1_1_1_1_1_1_1_1_1_1_1_1_2_0	13368.972549019605	508	{"type":"MultiPoint","coordinates":[]}
1_1_1_1_1_1_1_1_1_1_1_1_1_1_1_1_1_1_1_1_1_1_1_1_1_1_1_1_1_1_1_1_1_1_1_1_1_1_1_1_1_1_1_1_1_1_1_1_1_1_1_1_1_1_1_1_1_1_1_1_1_1_1_1_1_1_1_1_1_1_1_1_1_1_1_1_1_1_1_1_1_1_1_1_1_1_1_1_1_1_1_1_1_2_0	1116.7333333333336	510	{"type":"MultiPoint","coordinates":[]}
1_1_1_1_1_1_1_1_1_1_1_1_1_1_1_1_1_1_1_1_1_1_1_1_1_1_1_1_1_1_1_1_1_1_1_1_1_1_1_1_1_1_1_1_1_1_1_1_1_1_1_1_1_1_1_1_1_1_1_1_1_1_1_1_1_1_1_1_1_1_1_1_1_1_1_1_1_1_1_1_1_1_1_1_1_1_1_1_1_1_1_1_2_0	72.0078431372549	511	{"type":"MultiPoint","coordinates":[]}
1_1_1_1_1_1_1_1_1_1_1_1_1_1_1_1_1_1_1_1_1_1_1_1_1_1_1_1_1_1_1_1_1_1_1_1_1_1_1_1_1_1_1_1_1_1_1_1_1_1_1_1_1_1_1_1_1_1_1_1_1_1_1_1_1_1_1_1_1_1_1_1_1_1_1_1_1_1_1_1_1_1_1_1_1_1_1_1_1_1_1_2_0	22	512	{"type":"MultiPoint","coordinates":[]}
1_1_1_1_1_1_1_1_1_1_1_1_1_1_1_1_1_1_1_1_1_1_1_1_1_1_1_1_1_1_1_1_1_1_1_1_1_1_1_1_1_1_1_1_1_1_1_1_1_1_1_1_1_1_1_1_1_1_1_1_1_1_1_1_1_1_1_1_1_1_1_1_1_1_1_1_1_1_1_1_1_1_1_1_1_1_1_1_1_1_2_0	0	513	{"type":"MultiPoint","coordinates":[]}
1_1_1_1_1_1_1_1_1_1_1_1_1_1_1_1_1_1_1_1_1_1_1_1_1_1_1_1_1_1_1_1_1_1_1_1_1_1_1_1_1_1_1_1_1_1_1_1_1_1_1_1_1_1_1_1_1_1_1_1_1_1_1_1_1_1_1_1_1_1_1_1_1_1_1_1_1_1_1_1_1_1_1_1_1_1_1_1_1_2_0	2	515	{"type":"MultiPoint","coordinates":[]}
1_1_1_1_1_1_1_1_1_1_1_1_1_1_1_1_1_1_1_1_1_1_1_1_1_1_1_1_1_1_1_1_1_1_1_1_1_1_1_1_1_1_1_1_1_1_1_1_1_1_1_1_1_1_1_1_1_1_1_1_1_1_1_1_1_1_1_1_1_1_1_1_1_1_1_1_1_1_1_1_1_1_1_1_1_1_1_1_2_0	0	516	{"type":"MultiPoint","coordinates":[]}
1_1_1_1_1_1_1_1_1_1_1_1_1_1_1_1_1_1_1_1_1_1_1_1_1_1_1_1_1_1_1_1_1_1_1_1_1_1_1_1_1_1_1_1_1_1_1_1_1_1_1_1_1_1_1_1_1_1_1_1_1_1_1_1_1_1_1_1_1_1_1_1_1_1_1_1_1_1_1_1_1_1_1_1_1_1_1_2_0	1	601	{"type":"MultiPoint","coordinates":[]}
1_1_1_1_1_1_1_1_1_1_1_1_1_1_1_1_1_1_1_1_1_1_1_1_1_1_1_1_1_1_1_1_1_1_1_1_1_1_1_1_1_1_1_1_1_1_1_1_1_1_1_1_1_1_1_1_1_1_1_1_1_1_1_1_1_1_1_1_1_1_1_1_1_1_1_1_1_1_1_1_1_1_1_1_1_1_2_0	52	604	{"type":"MultiPoint","coordinates":[]}
1_1_1_1_1_1_1_1_1_1_1_1_1_1_1_1_1_1_1_1_1_1_1_1_1_1_1_1_1_1_1_1_1_1_1_1_1_1_1_1_1_1_1_1_1_1_1_1_1_1_1_1_1_1_1_1_1_1_1_1_1_1_1_1_1_1_1_1_1_1_1_1_1_1_1_1_1_1_1_1_1_1_1_1_1_2_0	27	605	{"type":"MultiPoint","coordinates":[]}
1_1_1_1_1_1_1_1_1_1_1_1_1_1_1_1_1_1_1_1_1_1_1_1_1_1_1_1_1_1_1_1_1_1_1_1_1_1_1_1_1_1_1_1_1_1_1_1_1_1_1_1_1_1_1_1_1_1_1_1_1_1_1_1_1_1_1_1_1_1_1_1_1_1_1_1_1_1_1_1_1_1_1_1_2_0	101305.83137254904	606	{"type":"MultiPoint","coordinates":[]}
1_1_1_1_1_1_1_1_1_1_1_1_1_1_1_1_1_1_1_1_1_1_1_1_1_1_1_1_1_1_1_1_1_1_1_1_1_1_1_1_1_1_1_1_1_1_1_1_1_1_1_1_1_1_1_1_1_1_1_1_1_1_1_1_1_1_1_1_1_1_1_1_1_1_1_1_1_1_1_1_1_1_1_2_0	2410.6392156862744	608	{"type":"MultiPoint","coordinates":[]}
1_1_1_1_1_1_1_1_1_1_1_1_1_1_1_1_1_1_1_1_1_1_1_1_1_1_1_1_1_1_1_1_1_1_1_1_1_1_1_1_1_1_1_1_1_1_1_1_1_1_1_1_1_1_1_1_1_1_1_1_1_1_1_1_1_1_1_1_1_1_1_1_1_1_1_1_1_1_1_1_1_1_2_0	92755.41176470586	610	{"type":"MultiPoint","coordinates":[]}
1_1_1_1_1_1_1_1_1_1_1_1_1_1_1_1_1_1_1_1_1_1_1_1_1_1_1_1_1_1_1_1_1_1_1_1_1_1_1_1_1_1_1_1_1_1_1_1_1_1_1_1_1_1_1_1_1_1_1_1_1_1_1_1_1_1_1_1_1_1_1_1_1_1_1_1_1_1_1_1_1_2_0	0	611	{"type":"MultiPoint","coordinates":[]}
1_1_1_1_1_1_1_1_1_1_1_1_1_1_1_1_1_1_1_1_1_1_1_1_1_1_1_1_1_1_1_1_1_1_1_1_1_1_1_1_1_1_1_1_1_1_1_1_1_1_1_1_1_1_1_1_1_1_1_1_1_1_1_1_1_1_1_1_1_1_1_1_1_1_1_1_1_1_1_1_2_0	746.4156862745098	612	{"type":"MultiPoint","coordinates":[]}
1_1_1_1_1_1_1_1_1_1_1_1_1_1_1_1_1_1_1_1_1_1_1_1_1_1_1_1_1_1_1_1_1_1_1_1_1_1_1_1_1_1_1_1_1_1_1_1_1_1_1_1_1_1_1_1_1_1_1_1_1_1_1_1_1_1_1_1_1_1_1_1_1_1_1_1_1_1_1_2_0	12	613	{"type":"MultiPoint","coordinates":[]}
1_1_1_1_1_1_1_1_1_1_1_1_1_1_1_1_1_1_1_1_1_1_1_1_1_1_1_1_1_1_1_1_1_1_1_1_1_1_1_1_1_1_1_1_1_1_1_1_1_1_1_1_1_1_1_1_1_1_1_1_1_1_1_1_1_1_1_1_1_1_1_1_1_1_1_1_1_1_2_0	90	615	{"type":"MultiPoint","coordinates":[]}
1_1_1_1_1_1_1_1_1_1_1_1_1_1_1_1_1_1_1_1_1_1_1_1_1_1_1_1_1_1_1_1_1_1_1_1_1_1_1_1_1_1_1_1_1_1_1_1_1_1_1_1_1_1_1_1_1_1_1_1_1_1_1_1_1_1_1_1_1_1_1_1_1_1_1_1_1_2_0	9809.619607843139	616	{"type":"MultiPoint","coordinates":[]}
1_1_1_1_1_1_1_1_1_1_1_1_1_1_1_1_1_1_1_1_1_1_1_1_1_1_1_1_1_1_1_1_1_1_1_1_1_1_1_1_1_1_1_1_1_1_1_1_1_1_1_1_1_1_1_1_1_1_1_1_1_1_1_1_1_1_1_1_1_1_1_1_1_1_1_1_2_0	8025.580392156864	801	{"type":"MultiPoint","coordinates":[]}
1_1_1_1_1_1_1_1_1_1_1_1_1_1_1_1_1_1_1_1_1_1_1_1_1_1_1_1_1_1_1_1_1_1_1_1_1_1_1_1_1_1_1_1_1_1_1_1_1_1_1_1_1_1_1_1_1_1_1_1_1_1_1_1_1_1_1_1_1_1_1_1_1_1_1_2_0	30129.341176470585	804	{"type":"MultiPoint","coordinates":[]}
1_1_1_1_1_1_1_1_1_1_1_1_1_1_1_1_1_1_1_1_1_1_1_1_1_1_1_1_1_1_1_1_1_1_1_1_1_1_1_1_1_1_1_1_1_1_1_1_1_1_1_1_1_1_1_1_1_1_1_1_1_1_1_1_1_1_1_1_1_1_1_1_1_1_2_0	14255.043137254905	805	{"type":"MultiPoint","coordinates":[]}
1_1_1_1_1_1_1_1_1_1_1_1_1_1_1_1_1_1_1_1_1_1_1_1_1_1_1_1_1_1_1_1_1_1_1_1_1_1_1_1_1_1_1_1_1_1_1_1_1_1_1_1_1_1_1_1_1_1_1_1_1_1_1_1_1_1_1_1_1_1_1_1_1_2_0	157.27450980392157	806	{"type":"MultiPoint","coordinates":[]}
1_1_1_1_1_1_1_1_1_1_1_1_1_1_1_1_1_1_1_1_1_1_1_1_1_1_1_1_1_1_1_1_1_1_1_1_1_1_1_1_1_1_1_1_1_1_1_1_1_1_1_1_1_1_1_1_1_1_1_1_1_1_1_1_1_1_1_1_1_1_1_1_2_0	194466.55686274506	808	{"type":"MultiPoint","coordinates":[]}
1_1_1_1_1_1_1_1_1_1_1_1_1_1_1_1_1_1_1_1_1_1_1_1_1_1_1_1_1_1_1_1_1_1_1_1_1_1_1_1_1_1_1_1_1_1_1_1_1_1_1_1_1_1_1_1_1_1_1_1_1_1_1_1_1_1_1_1_1_1_1_2_0	32849.992156862754	810	{"type":"MultiPoint","coordinates":[]}
1_1_1_1_1_1_1_1_1_1_1_1_1_1_1_1_1_1_1_1_1_1_1_1_1_1_1_1_1_1_1_1_1_1_1_1_1_1_1_1_1_1_1_1_1_1_1_1_1_1_1_1_1_1_1_1_1_1_1_1_1_1_1_1_1_1_1_1_1_1_2_0	577.0352941176471	811	{"type":"MultiPoint","coordinates":[]}
1_1_1_1_1_1_1_1_1_1_1_1_1_1_1_1_1_1_1_1_1_1_1_1_1_1_1_1_1_1_1_1_1_1_1_1_1_1_1_1_1_1_1_1_1_1_1_1_1_1_1_1_1_1_1_1_1_1_1_1_1_1_1_1_1_1_1_1_1_2_0	16865.94901960784	812	{"type":"MultiPoint","coordinates":[]}
1_1_1_1_1_1_1_1_1_1_1_1_1_1_1_1_1_1_1_1_1_1_1_1_1_1_1_1_1_1_1_1_1_1_1_1_1_1_1_1_1_1_1_1_1_1_1_1_1_1_1_1_1_1_1_1_1_1_1_1_1_1_1_1_1_1_1_1_2_0	97	813	{"type":"MultiPoint","coordinates":[]}
1_1_1_1_1_1_1_1_1_1_1_1_1_1_1_1_1_1_1_1_1_1_1_1_1_1_1_1_1_1_1_1_1_1_1_1_1_1_1_1_1_1_1_1_1_1_1_1_1_1_1_1_1_1_1_1_1_1_1_1_1_1_1_1_1_1_1_2_0	78	815	{"type":"MultiPoint","coordinates":[]}
1_1_1_1_1_1_1_1_1_1_1_1_1_1_1_1_1_1_1_1_1_1_1_1_1_1_1_1_1_1_1_1_1_1_1_1_1_1_1_1_1_1_1_1_1_1_1_1_1_1_1_1_1_1_1_1_1_1_1_1_1_1_1_1_1_1_2_0	37	816	{"type":"MultiPoint","coordinates":[]}
1_1_1_1_1_1_1_1_1_1_1_1_1_1_1_1_1_1_1_1_1_1_1_1_1_1_1_1_1_1_1_1_1_1_1_1_1_1_1_1_1_1_1_1_1_1_1_1_1_1_1_1_1_1_1_1_1_1_1_1_1_1_1_1_1_2_0	1642.8392156862747	1001	{"type":"MultiPoint","coordinates":[]}
1_1_1_1_1_1_1_1_1_1_1_1_1_1_1_1_1_1_1_1_1_1_1_1_1_1_1_1_1_1_1_1_1_1_1_1_1_1_1_1_1_1_1_1_1_1_1_1_1_1_1_1_1_1_1_1_1_1_1_1_1_1_1_1_2_0	11160.301960784313	1004	{"type":"MultiPoint","coordinates":[]}
1_1_1_1_1_1_1_1_1_1_1_1_1_1_1_1_1_1_1_1_1_1_1_1_1_1_1_1_1_1_1_1_1_1_1_1_1_1_1_1_1_1_1_1_1_1_1_1_1_1_1_1_1_1_1_1_1_1_1_1_1_1_1_2_0	1284.270588235294	1005	{"type":"MultiPoint","coordinates":[]}
1_1_1_1_1_1_1_1_1_1_1_1_1_1_1_1_1_1_1_1_1_1_1_1_1_1_1_1_1_1_1_1_1_1_1_1_1_1_1_1_1_1_1_1_1_1_1_1_1_1_1_1_1_1_1_1_1_1_1_1_1_1_2_0	30035.400000000005	1006	{"type":"MultiPoint","coordinates":[]}
1_1_1_1_1_1_1_1_1_1_1_1_1_1_1_1_1_1_1_1_1_1_1_1_1_1_1_1_1_1_1_1_1_1_1_1_1_1_1_1_1_1_1_1_1_1_1_1_1_1_1_1_1_1_1_1_1_1_1_1_1_2_0	75447.6274509804	1008	{"type":"MultiPoint","coordinates":[]}
1_1_1_1_1_1_1_1_1_1_1_1_1_1_1_1_1_1_1_1_1_1_1_1_1_1_1_1_1_1_1_1_1_1_1_1_1_1_1_1_1_1_1_1_1_1_1_1_1_1_1_1_1_1_1_1_1_1_1_1_2_0	7144413.815686269	1010	{"type":"MultiPoint","coordinates":[]}
1_1_1_1_1_1_1_1_1_1_1_1_1_1_1_1_1_1_1_1_1_1_1_1_1_1_1_1_1_1_1_1_1_1_1_1_1_1_1_1_1_1_1_1_1_1_1_1_1_1_1_1_1_1_1_1_1_1_1_2_0	4680.3647058823535	1011	{"type":"MultiPoint","coordinates":[]}
1_1_1_1_1_1_1_1_1_1_1_1_1_1_1_1_1_1_1_1_1_1_1_1_1_1_1_1_1_1_1_1_1_1_1_1_1_1_1_1_1_1_1_1_1_1_1_1_1_1_1_1_1_1_1_1_1_1_2_0	182479.137254902	1012	{"type":"MultiPoint","coordinates":[]}
1_1_1_1_1_1_1_1_1_1_1_1_1_1_1_1_1_1_1_1_1_1_1_1_1_1_1_1_1_1_1_1_1_1_1_1_1_1_1_1_1_1_1_1_1_1_1_1_1_1_1_1_1_1_1_1_1_2_0	811.7607843137255	1013	{"type":"MultiPoint","coordinates":[]}
1_1_1_1_1_1_1_1_1_1_1_1_1_1_1_1_1_1_1_1_1_1_1_1_1_1_1_1_1_1_1_1_1_1_1_1_1_1_1_1_1_1_1_1_1_1_1_1_1_1_1_1_1_1_1_1_2_0	1495.3607843137254	1015	{"type":"MultiPoint","coordinates":[]}
1_1_1_1_1_1_1_1_1_1_1_1_1_1_1_1_1_1_1_1_1_1_1_1_1_1_1_1_1_1_1_1_1_1_1_1_1_1_1_1_1_1_1_1_1_1_1_1_1_1_1_1_1_1_1_2_0	112940.35686274509	1016	{"type":"MultiPoint","coordinates":[]}
1_1_1_1_1_1_1_1_1_1_1_1_1_1_1_1_1_1_1_1_1_1_1_1_1_1_1_1_1_1_1_1_1_1_1_1_1_1_1_1_1_1_1_1_1_1_1_1_1_1_1_1_1_1_2_0	1131.3960784313724	1101	{"type":"MultiPoint","coordinates":[]}
1_1_1_1_1_1_1_1_1_1_1_1_1_1_1_1_1_1_1_1_1_1_1_1_1_1_1_1_1_1_1_1_1_1_1_1_1_1_1_1_1_1_1_1_1_1_1_1_1_1_1_1_1_2_0	27	1104	{"type":"MultiPoint","coordinates":[]}
1_1_1_1_1_1_1_1_1_1_1_1_1_1_1_1_1_1_1_1_1_1_1_1_1_1_1_1_1_1_1_1_1_1_1_1_1_1_1_1_1_1_1_1_1_1_1_1_1_1_1_1_2_0	243	1105	{"type":"MultiPoint","coordinates":[]}
1_1_1_1_1_1_1_1_1_1_1_1_1_1_1_1_1_1_1_1_1_1_1_1_1_1_1_1_1_1_1_1_1_1_1_1_1_1_1_1_1_1_1_1_1_1_1_1_1_1_1_2_0	12.75294117647059	1106	{"type":"MultiPoint","coordinates":[]}
1_1_1_1_1_1_1_1_1_1_1_1_1_1_1_1_1_1_1_1_1_1_1_1_1_1_1_1_1_1_1_1_1_1_1_1_1_1_1_1_1_1_1_1_1_1_1_1_1_1_2_0	1074.5764705882352	1108	{"type":"MultiPoint","coordinates":[]}
1_1_1_1_1_1_1_1_1_1_1_1_1_1_1_1_1_1_1_1_1_1_1_1_1_1_1_1_1_1_1_1_1_1_1_1_1_1_1_1_1_1_1_1_1_1_1_1_1_2_0	13169.278431372551	1110	{"type":"MultiPoint","coordinates":[]}
1_1_1_1_1_1_1_1_1_1_1_1_1_1_1_1_1_1_1_1_1_1_1_1_1_1_1_1_1_1_1_1_1_1_1_1_1_1_1_1_1_1_1_1_1_1_1_1_2_0	8899.113725490197	1111	{"type":"MultiPoint","coordinates":[]}
1_1_1_1_1_1_1_1_1_1_1_1_1_1_1_1_1_1_1_1_1_1_1_1_1_1_1_1_1_1_1_1_1_1_1_1_1_1_1_1_1_1_1_1_1_1_1_2_0	91.74901960784314	1112	{"type":"MultiPoint","coordinates":[]}
1_1_1_1_1_1_1_1_1_1_1_1_1_1_1_1_1_1_1_1_1_1_1_1_1_1_1_1_1_1_1_1_1_1_1_1_1_1_1_1_1_1_1_1_1_1_2_0	5	1113	{"type":"MultiPoint","coordinates":[]}
1_1_1_1_1_1_1_1_1_1_1_1_1_1_1_1_1_1_1_1_1_1_1_1_1_1_1_1_1_1_1_1_1_1_1_1_1_1_1_1_1_1_1_1_1_2_0	1271.9098039215687	1115	{"type":"MultiPoint","coordinates":[]}
1_1_1_1_1_1_1_1_1_1_1_1_1_1_1_1_1_1_1_1_1_1_1_1_1_1_1_1_1_1_1_1_1_1_1_1_1_1_1_1_1_1_1_1_2_0	897.9843137254902	1116	{"type":"MultiPoint","coordinates":[]}
1_1_1_1_1_1_1_1_1_1_1_1_1_1_1_1_1_1_1_1_1_1_1_1_1_1_1_1_1_1_1_1_1_1_1_1_1_1_1_1_1_1_1_2_0	0	1201	{"type":"MultiPoint","coordinates":[]}
1_1_1_1_1_1_1_1_1_1_1_1_1_1_1_1_1_1_1_1_1_1_1_1_1_1_1_1_1_1_1_1_1_1_1_1_1_1_1_1_1_1_2_0	10319.054901960786	1204	{"type":"MultiPoint","coordinates":[]}
1_1_1_1_1_1_1_1_1_1_1_1_1_1_1_1_1_1_1_1_1_1_1_1_1_1_1_1_1_1_1_1_1_1_1_1_1_1_1_1_1_2_0	264	1205	{"type":"MultiPoint","coordinates":[]}
1_1_1_1_1_1_1_1_1_1_1_1_1_1_1_1_1_1_1_1_1_1_1_1_1_1_1_1_1_1_1_1_1_1_1_1_1_1_1_1_2_0	890	1206	{"type":"MultiPoint","coordinates":[]}
1_1_1_1_1_1_1_1_1_1_1_1_1_1_1_1_1_1_1_1_1_1_1_1_1_1_1_1_1_1_1_1_1_1_1_1_1_1_1_2_0	26160.196078431378	1208	{"type":"MultiPoint","coordinates":[]}
1_1_1_1_1_1_1_1_1_1_1_1_1_1_1_1_1_1_1_1_1_1_1_1_1_1_1_1_1_1_1_1_1_1_1_1_1_1_2_0	113302.40392156864	1210	{"type":"MultiPoint","coordinates":[]}
1_1_1_1_1_1_1_1_1_1_1_1_1_1_1_1_1_1_1_1_1_1_1_1_1_1_1_1_1_1_1_1_1_1_1_1_1_2_0	200.2392156862745	1211	{"type":"MultiPoint","coordinates":[]}
1_1_1_1_1_1_1_1_1_1_1_1_1_1_1_1_1_1_1_1_1_1_1_1_1_1_1_1_1_1_1_1_1_1_1_1_2_0	408272.525490196	1212	{"type":"MultiPoint","coordinates":[]}
1_1_1_1_1_1_1_1_1_1_1_1_1_1_1_1_1_1_1_1_1_1_1_1_1_1_1_1_1_1_1_1_1_1_1_2_0	693.9686274509804	1213	{"type":"MultiPoint","coordinates":[]}
1_1_1_1_1_1_1_1_1_1_1_1_1_1_1_1_1_1_1_1_1_1_1_1_1_1_1_1_1_1_1_1_1_1_2_0	141.67450980392158	1215	{"type":"MultiPoint","coordinates":[]}
1_1_1_1_1_1_1_1_1_1_1_1_1_1_1_1_1_1_1_1_1_1_1_1_1_1_1_1_1_1_1_1_1_2_0	180.74117647058824	1216	{"type":"MultiPoint","coordinates":[]}
1_1_1_1_1_1_1_1_1_1_1_1_1_1_1_1_1_1_1_1_1_1_1_1_1_1_1_1_1_1_1_1_2_0	0	1301	{"type":"MultiPoint","coordinates":[]}
1_1_1_1_1_1_1_1_1_1_1_1_1_1_1_1_1_1_1_1_1_1_1_1_1_1_1_1_1_1_1_2_0	4	1304	{"type":"MultiPoint","coordinates":[]}
1_1_1_1_1_1_1_1_1_1_1_1_1_1_1_1_1_1_1_1_1_1_1_1_1_1_1_1_1_1_2_0	0	1305	{"type":"MultiPoint","coordinates":[]}
1_1_1_1_1_1_1_1_1_1_1_1_1_1_1_1_1_1_1_1_1_1_1_1_1_1_1_1_1_2_0	12	1306	{"type":"MultiPoint","coordinates":[]}
1_1_1_1_1_1_1_1_1_1_1_1_1_1_1_1_1_1_1_1_1_1_1_1_1_1_1_1_2_0	31	1308	{"type":"MultiPoint","coordinates":[]}
1_1_1_1_1_1_1_1_1_1_1_1_1_1_1_1_1_1_1_1_1_1_1_1_1_1_1_2_0	277.18823529411765	1310	{"type":"MultiPoint","coordinates":[]}
1_1_1_1_1_1_1_1_1_1_1_1_1_1_1_1_1_1_1_1_1_1_1_1_1_1_2_0	3	1311	{"type":"MultiPoint","coordinates":[]}
1_1_1_1_1_1_1_1_1_1_1_1_1_1_1_1_1_1_1_1_1_1_1_1_1_2_0	364.6078431372549	1312	{"type":"MultiPoint","coordinates":[]}
1_1_1_1_1_1_1_1_1_1_1_1_1_1_1_1_1_1_1_1_1_1_1_1_2_0	41752.164705882344	1313	{"type":"MultiPoint","coordinates":[]}
1_1_1_1_1_1_1_1_1_1_1_1_1_1_1_1_1_1_1_1_1_1_1_2_0	0	1315	{"type":"MultiPoint","coordinates":[]}
1_1_1_1_1_1_1_1_1_1_1_1_1_1_1_1_1_1_1_1_1_1_2_0	20	1316	{"type":"MultiPoint","coordinates":[]}
1_1_1_1_1_1_1_1_1_1_1_1_1_1_1_1_1_1_1_1_1_2_0	1	1501	{"type":"MultiPoint","coordinates":[]}
1_1_1_1_1_1_1_1_1_1_1_1_1_1_1_1_1_1_1_1_2_0	0	1504	{"type":"MultiPoint","coordinates":[]}
1_1_1_1_1_1_1_1_1_1_1_1_1_1_1_1_1_1_1_2_0	0	1505	{"type":"MultiPoint","coordinates":[]}
1_1_1_1_1_1_1_1_1_1_1_1_1_1_1_1_1_1_2_0	3	1506	{"type":"MultiPoint","coordinates":[]}
1_1_1_1_1_1_1_1_1_1_1_1_1_1_1_1_1_2_0	5	1508	{"type":"MultiPoint","coordinates":[]}
1_1_1_1_1_1_1_1_1_1_1_1_1_1_1_1_2_0	1892.4745098039214	1510	{"type":"MultiPoint","coordinates":[]}
1_1_1_1_1_1_1_1_1_1_1_1_1_1_1_2_0	866.7882352941177	1511	{"type":"MultiPoint","coordinates":[]}
1_1_1_1_1_1_1_1_1_1_1_1_1_1_2_0	55	1512	{"type":"MultiPoint","coordinates":[]}
1_1_1_1_1_1_1_1_1_1_1_1_1_2_0	3	1513	{"type":"MultiPoint","coordinates":[]}
1_1_1_1_1_1_1_1_1_1_1_1_2_0	198133.8862745098	1515	{"type":"MultiPoint","coordinates":[]}
1_1_1_1_1_1_1_1_1_1_1_2_0	6000.9607843137255	1516	{"type":"MultiPoint","coordinates":[]}
1_1_1_1_1_1_1_1_1_1_2_0	0	1601	{"type":"MultiPoint","coordinates":[]}
1_1_1_1_1_1_1_1_1_2_0	0	1604	{"type":"MultiPoint","coordinates":[]}
1_1_1_1_1_1_1_1_2_0	0	1605	{"type":"MultiPoint","coordinates":[]}
1_1_1_1_1_1_1_2_0	37325.92549019608	1606	{"type":"MultiPoint","coordinates":[]}
1_1_1_1_1_1_2_0	12	1608	{"type":"MultiPoint","coordinates":[]}
1_1_1_1_1_2_0	476680.45882352936	1610	{"type":"MultiPoint","coordinates":[]}
1_1_1_1_2_0	842.7647058823529	1611	{"type":"MultiPoint","coordinates":[]}
1_1_1_2_0	5769.721568627451	1612	{"type":"MultiPoint","coordinates":[]}
1_1_2_0	69.09019607843138	1613	{"type":"MultiPoint","coordinates":[]}
1_2_0	28030.454901960784	1615	{"type":"MultiPoint","coordinates":[]}
2_0	3904351.3568627452	1616	{"type":"MultiPoint","coordinates":[]}
