# Supplementary material for: Efficient large-scale land cover change detection using Google Earth Engine: Climate-driven vegetation dynamics in Asian drylands (2001–2022)
Source: PLoS One. 2026 Apr 1;21(4):e0344835. doi: 10.1371/journal.pone.0344835 (PMC13042746; doi:10.1371/journal.pone.0344835)
Supplement: S2 Dataset — (ZIP) [file pone.0344835.s007.zip]

Archive with 4 entries (4 files):
- Fig 10 increase zones.xlsx
- Fig 11 decrease zones.xlsx
- Fig 12 change zones.xlsx
- Fig 9 intersection zones.xlsx
