# Supplementary material for: Efficient large-scale land cover change detection using Google Earth Engine: Climate-driven vegetation dynamics in Asian drylands (2001–2022)
Source: PLoS One. 2026 Apr 1;21(4):e0344835. doi: 10.1371/journal.pone.0344835 (PMC13042746; doi:10.1371/journal.pone.0344835)
Supplement: S2 Dataset — (ZIP) [file pone.0344835.s007.zip › Fig 10 increase zones.xlsx]

## Sheet: Sheet4
Type	AET	DEF	PDSI	PET	PRE	SOIL	SRAD	TMMN	TMMX	VAP	VPD	VSP
Increase	-0.439009	-2.39579	-0.0276255	-14.3348	-0.553143	0.0233051	-4.04963	-0.0040581	1.07858	0.018688	-0.863495	0.638812
SH	-1.146	-2.30081	-0.0196365	-17.8015	-0.495808	0.0142155	-2.44126	-0.00377323	0.950609	0.0128803	-1.19674	0.755406
SAV	-1.4049	-1.7959	-0.0270474	-11.2454	-0.921226	0.0375079	-3.16885	-0.00674352	0.956259	0.0260406	-0.932876	0.697039
GRA	-0.390714	-2.354	-0.0282095	-14.1569	-0.542214	0.0231507	-3.8223	-0.0039704	1.08259	0.0187769	-0.847923	0.622903
WET	-0.836238	-2.0133	-0.0231233	-13.0247	-0.59163	0.0455717	-5.16852	-0.00614654	0.93804	0.0207954	-0.877222	0.701488
Type	AET	DEF	PDSI	PET	PRE	SOIL	SRAD	TMMN	TMMX	VAP	VPD	VSP	%
Increase	-43.9009	-239.579	-2.76255	-1433.48	-55.3143	2.33051	-404.963	-0.40581	107.858	1.8688	-86.3495	63.8812
SH	-114.6	-230.081	-1.96365	-1780.15	-49.5808	1.42155	-244.126	-0.377323	95.0609	1.28803	-119.674	75.5406
SAV	-140.49	-179.59	-2.70474	-1124.54	-92.1226	3.75079	-316.885	-0.674352	95.6259	2.60406	-93.2876	69.7039
GRA	-39.0714	-235.4	-2.82095	-1415.69	-54.2214	2.31507	-382.23	-0.39704	108.259	1.87769	-84.7923	62.2903
WET	-83.6238	-201.33	-2.31233	-1302.47	-59.163	4.55717	-516.852	-0.614654	93.804	2.07954	-87.7222	70.1488
