# Supplementary material for: Efficient large-scale land cover change detection using Google Earth Engine: Climate-driven vegetation dynamics in Asian drylands (2001–2022)
Source: PLoS One. 2026 Apr 1;21(4):e0344835. doi: 10.1371/journal.pone.0344835 (PMC13042746; doi:10.1371/journal.pone.0344835)
Supplement: S2 Dataset — (ZIP) [file pone.0344835.s007.zip › Fig 11 decrease zones.xlsx]

## Sheet: Sheet4
	AET	DEF	PDSI	PET	PRE	SOIL	SRAD	TMMN	TMMX	VAP	VPD	VSP
Decrease	-0.146552	-2.53271	-0.0282975	-15.333	-0.610888	0.0318793	-3.46992	-0.00521851	1.07095	0.0257556	-0.789439	0.542035
SH	-0.310633	-2.59525	-0.0321588	-14.8874	-0.397958	0.0178166	-3.30561	-0.00244926	1.06448	0.0177017	-0.740144	0.705118
SAV	0.381662	-1.31406	-0.0343377	-8.5558	-1.40541	0.0191905	-1.97103	0.00210266	1.16655	0.042604	-0.583938	0.378516
GRA	-0.0905056	-2.48402	-0.0289825	-15.3393	-0.609148	0.0322338	-3.19057	-0.00505341	1.07464	0.025618	-0.783495	0.52184
WET	-0.938315	-2.17431	-0.0221199	-14.5484	-0.543354	0.0542631	-4.71931	-0.00536378	0.940065	0.0235811	-0.888169	0.684339
Type	AET	DEF	PDSI	PET	PRE	SOIL	SRAD	TMMN	TMMX	VAP	VPD	VSP	%
Decrease	-14.6552	-253.271	-2.82975	-1533.3	-61.0888	3.18793	-346.992	-0.521851	107.095	2.57556	-78.9439	54.2035
SH	-31.0633	-259.525	-3.21588	-1488.74	-39.7958	1.78166	-330.561	-0.244926	106.448	1.77017	-74.0144	70.5118
SAV	38.1662	-131.406	-3.43377	-855.58	-140.541	1.91905	-197.103	0.210266	116.655	4.2604	-58.3938	37.8516
GRA	-9.05056	-248.402	-2.89825	-1533.93	-60.9148	3.22338	-319.057	-0.505341	107.464	2.5618	-78.3495	52.184
WET	-93.8315	-217.431	-2.21199	-1454.84	-54.3354	5.42631	-471.931	-0.536378	94.0065	2.35811	-88.8169	68.4339
