# Supplementary material for: Efficient large-scale land cover change detection using Google Earth Engine: Climate-driven vegetation dynamics in Asian drylands (2001–2022)
Source: PLoS One. 2026 Apr 1;21(4):e0344835. doi: 10.1371/journal.pone.0344835 (PMC13042746; doi:10.1371/journal.pone.0344835)
Supplement: S2 Dataset — (ZIP) [file pone.0344835.s007.zip › Fig 12 change zones.xlsx]

## Sheet: Sheet4
	AET	DEF	PDSI	PET	PRE	SOIL	SRAD	TMMN	TMMX	VAP	VPD	VSP
Change	0.191209	-1.73647	-0.0215395	-12.5486	-0.910741	0.0337531	-3.43386	-0.00403763	1.09495	0.0184697	-0.649394	0.70046
FOR-SH	0.938851	-0.4001	-0.0362151	-10.8011	-1.11682	0.0583682	-3.1738	-0.00390486	1.00327	0.0196449	-0.289871	0.44564
FOR-GRA	0.969824	-1.46486	-0.0214236	-12.4754	-1.18457	0.0441364	-2.96461	-0.00451143	1.11434	0.0199412	-0.529091	0.411904
FOR-WET	-0.329162	-1.686	-0.0246558	-13.453	-0.900054	0.0342304	-4.07654	-0.00688969	1.01852	0.0248782	-0.668473	0.446281
SH-FOR	0.53673	-1.18268	-0.0248917	-8.37897	-0.976749	0.0824254	-3.28722	-0.00646603	0.9882	0.0169881	-0.343218	0.634344
SH-GRA	-0.784197	-1.74102	-0.0238179	-12.971	-0.729445	0.0189618	-3.62882	-0.00302232	1.08569	0.0169339	-0.890447	0.733469
GRA-FOR	1.51092	-1.4123	-0.0229801	-9.40301	-1.42349	0.0789167	-1.91619	-0.00384271	1.14928	0.012658	-0.32443	0.798281
GRA-SH	-0.884487	-2.02409	-0.0193747	-17.579	-0.739831	0.0241135	-6.0081	-0.00259218	0.959478	0.00948016	-1.21281	0.761553
GRA-WET	-0.768367	-1.86536	-0.02442	-13.5105	-0.655204	0.0612219	-5.30827	-0.00530327	0.904877	0.0205493	-0.849055	0.691976
WET-FOR	0.214687	-1.4709	-0.0231013	-13.6384	-1.00709	0.0301798	-1.77442	-0.00659184	1.04702	0.0226797	-0.568809	0.363895
WET-GRA	-0.313222	-1.72785	-0.0241179	-13.8572	-0.829574	0.0428925	-4.10252	-0.00705346	0.968563	0.0206704	-0.83098	0.496876
Type	AET	DEF	PDSI	PET	PRE	SOIL	SRAD	TMMN	TMMX	VAP	VPD	VSP	%
Change	19.1209	-173.647	-2.15395	-1254.86	-91.0741	3.37531	-343.386	-0.403763	109.495	1.84697	-64.9394	70.046
FOR-SH	93.8851	-40.01	-3.62151	-1080.11	-111.682	5.83682	-317.38	-0.390486	100.327	1.96449	-28.9871	44.564
FOR-GRA	96.9824	-146.486	-2.14236	-1247.54	-118.457	4.41364	-296.461	-0.451143	111.434	1.99412	-52.9091	41.1904
FOR-WET	-32.9162	-168.6	-2.46558	-1345.3	-90.0054	3.42304	-407.654	-0.688969	101.852	2.48782	-66.8473	44.6281
SH-FOR	53.673	-118.268	-2.48917	-837.897	-97.6749	8.24254	-328.722	-0.646603	98.82	1.69881	-34.3218	63.4344
SH-GRA	-78.4197	-174.102	-2.38179	-1297.1	-72.9445	1.89618	-362.882	-0.302232	108.569	1.69339	-89.0447	73.3469
GRA-FOR	151.092	-141.23	-2.29801	-940.301	-142.349	7.89167	-191.619	-0.384271	114.928	1.2658	-32.443	79.8281
GRA-SH	-88.4487	-202.409	-1.93747	-1757.9	-73.9831	2.41135	-600.81	-0.259218	95.9478	0.948016	-121.281	76.1553
GRA-WET	-76.8367	-186.536	-2.442	-1351.05	-65.5204	6.12219	-530.827	-0.530327	90.4877	2.05493	-84.9055	69.1976
WET-FOR	21.4687	-147.09	-2.31013	-1363.84	-100.709	3.01798	-177.442	-0.659184	104.702	2.26797	-56.8809	36.3895
WET-GRA	-31.3222	-172.785	-2.41179	-1385.72	-82.9574	4.28925	-410.252	-0.705346	96.8563	2.06704	-83.098	49.6876
