# Supplementary material for: Efficient large-scale land cover change detection using Google Earth Engine: Climate-driven vegetation dynamics in Asian drylands (2001–2022)
Source: PLoS One. 2026 Apr 1;21(4):e0344835. doi: 10.1371/journal.pone.0344835 (PMC13042746; doi:10.1371/journal.pone.0344835)
Supplement: S2 Dataset — (ZIP) [file pone.0344835.s007.zip › Fig 9 intersection zones.xlsx]

## Sheet: 1
	AET	DEF	PDSI	PET	PRE	SOIL	SRAD	TMMN	TMMX	VAP	VPD	VSP
Intersection	-0.207761	-2.07033	-0.0244019	-14.6055	-0.564745	0.020788	-8.06911	-0.00455352	1.05791	0.0161137	-0.809096	0.715807
NF	1.28109	-1.39813	-0.0298012	-7.74237	-1.42202	0.112215	-1.33102	-0.00488841	1.10706	0.00585196	-0.488291	0.821961
DBF	1.88746	-1.19203	-0.0290114	-5.73765	-2.01172	0.0724942	-1.65318	-0.00174823	1.23543	0.0158768	-0.79272	0.546337
MF	1.07793	-1.01679	-0.0250486	-5.12672	-1.35364	0.0630005	-1.38266	-0.00157738	1.17485	0.021774	-0.41368	0.683325
SH	-1.09548	-2.02614	-0.0191368	-18.3145	-0.677502	0.0178052	-4.71294	-0.00211354	0.937785	0.00913953	-1.17165	0.765251
SAV	1.53483	-1.36845	-0.0272168	-7.68956	-1.664	0.0909504	-1.71787	-0.00388008	1.15136	0.0109916	-0.368462	0.798023
GRA	-0.182024	-1.91496	-0.021852	-14.3491	-0.636576	0.0229446	-6.91798	-0.00584543	1.02817	0.0157232	-0.881425	0.683563
WET	-0.940793	-1.82919	-0.025264	-13.2571	-0.753863	0.0604334	-5.01849	-0.00661875	0.907832	0.023962	-0.842833	0.594879
Type	AET	DEF	PDSI	PET	PRE	SOIL	SRAD	TMMN	TMMX	VAP	VPD	VSP	%
Intersection	-20.7761	-207.033	-2.44019	-1460.55	-56.4745	2.0788	-806.911	-0.455352	105.791	1.61137	-80.9096	71.5807
NF	128.109	-139.813	-2.98012	-774.237	-142.202	11.2215	-133.102	-0.488841	110.706	0.585196	-48.8291	82.1961
DBF	188.746	-119.203	-2.90114	-573.765	-201.172	7.24942	-165.318	-0.174823	123.543	1.58768	-79.272	54.6337
MF	107.793	-101.679	-2.50486	-512.672	-135.364	6.30005	-138.266	-0.157738	117.485	2.1774	-41.368	68.3325
SH	-109.548	-202.614	-1.91368	-1831.45	-67.7502	1.78052	-471.294	-0.211354	93.7785	0.913953	-117.165	76.5251
SAV	153.483	-136.845	-2.72168	-768.956	-166.4	9.09504	-171.787	-0.388008	115.136	1.09916	-36.8462	79.8023
GRA	-18.2024	-191.496	-2.1852	-1434.91	-63.6576	2.29446	-691.798	-0.584543	102.817	1.57232	-88.1425	68.3563
WET	-94.0793	-182.919	-2.5264	-1325.71	-75.3863	6.04334	-501.849	-0.661875	90.7832	2.3962	-84.2833	59.4879
