# Supplementary material for: Efficient large-scale land cover change detection using Google Earth Engine: Climate-driven vegetation dynamics in Asian drylands (2001–2022)
Source: PLoS One. 2026 Apr 1;21(4):e0344835. doi: 10.1371/journal.pone.0344835 (PMC13042746; doi:10.1371/journal.pone.0344835)
Supplement: S5 Table — (XLSX) [file pone.0344835.s008.xlsx]

## Sheet: Sheet1 (2)
	AET	DEF	PDSI	PET	PRE	SOIL	SRAD	TMMN	TMMX	VSP	VAP	VPD
Intersection	-0.207761	-2.07033	-0.244019	-1.46055	-0.564745	0.20788	-0.806911	-0.455352	1.05791	0.715807	0.161137	-0.809096
SH	-1.09548	-2.02614	-0.191368	-1.83145	-0.677502	0.178052	-0.471294	-0.211354	0.937785	0.765251	0.0913953	-1.17165
SAV	1.53483	-1.36845	-0.272168	-0.768956	-1.664	0.909504	-0.171787	-0.388008	1.15136	0.798023	0.109916	-0.368462
GRA	-0.182024	-1.91496	-0.21852	-1.43491	-0.636576	0.229446	-0.691798	-0.584543	1.02817	0.683563	0.157232	-0.881425
WET	-0.940793	-1.82919	-0.25264	-1.32571	-0.753863	0.604334	-0.501849	-0.661875	0.907832	0.594879	0.23962	-0.842833
						0		0			0
Increase	-0.439009	-2.39579	-0.276255	-1.43348	-0.553143	0.233051	-0.404963	-0.40581	1.07858	0.638812	0.18688	-0.863495
SH	-1.146	-2.30081	-0.196365	-1.78015	-0.495808	0.142155	-0.244126	-0.377323	0.950609	0.755406	0.128803	-1.19674
SAV	-1.4049	-1.7959	-0.270474	-1.12454	-0.921226	0.375079	-0.316885	-0.674352	0.956259	0.697039	0.260406	-0.932876
GRA	-0.390714	-2.354	-0.282095	-1.41569	-0.542214	0.231507	-0.38223	-0.39704	1.08259	0.622903	0.187769	-0.847923
WET	-0.836238	-2.0133	-0.231233	-1.30247	-0.59163	0.455717	-0.516852	-0.614654	0.93804	0.701488	0.207954	-0.877222
						0		0			0
Decrease	-0.146552	-2.53271	-0.282975	-1.5333	-0.610888	0.318793	-0.346992	-0.521851	1.07095	0.542035	0.257556	-0.789439
SH	-0.310633	-2.59525	-0.321588	-1.48874	-0.397958	0.178166	-0.330561	-0.244926	1.06448	0.705118	0.177017	-0.740144
SAV	0.381662	-1.31406	-0.343377	-0.85558	-1.40541	0.191905	-0.197103	0.210266	1.16655	0.378516	0.42604	-0.583938
GRA	-0.0905056	-2.48402	-0.289825	-1.53393	-0.609148	0.322338	-0.319057	-0.505341	1.07464	0.52184	0.25618	-0.783495
WET	-0.938315	-2.17431	-0.221199	-1.45484	-0.543354	0.542631	-0.471931	-0.536378	0.940065	0.684339	0.235811	-0.888169
