# Supplementary material for: Efficient large-scale land cover change detection using Google Earth Engine: Climate-driven vegetation dynamics in Asian drylands (2001–2022)
Source: PLoS One. 2026 Apr 1;21(4):e0344835. doi: 10.1371/journal.pone.0344835 (PMC13042746; doi:10.1371/journal.pone.0344835)
Supplement: S3 Dataset — (ZIP) [file pone.0344835.s009.zip]

Archive with 2 entries (2 files):
- Climate_Stats_By_Mask_Regions.csv
- different regions-pre-tem.xlsx
