# Supplementary material for: Efficient large-scale land cover change detection using Google Earth Engine: Climate-driven vegetation dynamics in Asian drylands (2001–2022)
Source: PLoS One. 2026 Apr 1;21(4):e0344835. doi: 10.1371/journal.pone.0344835 (PMC13042746; doi:10.1371/journal.pone.0344835)
Supplement: S3 Dataset — (ZIP) [file pone.0344835.s009.zip › Climate_Stats_By_Mask_Regions.csv]

system:index	pr	region	scenario	tas	year	.geo
0_1_1_0	252.5082249	0	historical	3.953036328	1950	{"type":"MultiPoint","coordinates":[]}
0_1_1_1	253.6486579	0	historical	4.196428764	1951	{"type":"MultiPoint","coordinates":[]}
0_1_1_2	282.2405107	0	historical	4.083098833	1952	{"type":"MultiPoint","coordinates":[]}
0_1_1_3	237.7393142	0	historical	3.984351133	1953	{"type":"MultiPoint","coordinates":[]}
0_1_1_4	251.8528038	0	historical	3.892693489	1954	{"type":"MultiPoint","coordinates":[]}
0_1_1_5	287.2064699	0	historical	4.04882297	1955	{"type":"MultiPoint","coordinates":[]}
0_1_1_6	276.5718856	0	historical	4.027946237	1956	{"type":"MultiPoint","coordinates":[]}
0_1_1_7	288.0103977	0	historical	3.814106388	1957	{"type":"MultiPoint","coordinates":[]}
0_1_1_8	310.5953591	0	historical	3.799536737	1958	{"type":"MultiPoint","coordinates":[]}
0_1_1_9	280.6094881	0	historical	3.749529239	1959	{"type":"MultiPoint","coordinates":[]}
0_1_1_10	248.3852979	0	historical	3.464238651	1960	{"type":"MultiPoint","coordinates":[]}
0_1_1_11	249.8162698	0	historical	3.939172262	1961	{"type":"MultiPoint","coordinates":[]}
0_1_1_12	261.9272702	0	historical	3.760463408	1962	{"type":"MultiPoint","coordinates":[]}
0_1_1_13	237.9299499	0	historical	3.174750304	1963	{"type":"MultiPoint","coordinates":[]}
0_1_1_14	257.0089416	0	historical	2.914120229	1964	{"type":"MultiPoint","coordinates":[]}
0_1_1_15	245.921023	0	historical	3.516666349	1965	{"type":"MultiPoint","coordinates":[]}
0_1_1_16	265.8215611	0	historical	3.520046075	1966	{"type":"MultiPoint","coordinates":[]}
0_1_1_17	262.7114259	0	historical	3.475707501	1967	{"type":"MultiPoint","coordinates":[]}
0_1_1_18	268.6059008	0	historical	3.350076072	1968	{"type":"MultiPoint","coordinates":[]}
0_1_1_19	249.0915941	0	historical	3.702640527	1969	{"type":"MultiPoint","coordinates":[]}
0_1_1_20	245.8418976	0	historical	3.717136899	1970	{"type":"MultiPoint","coordinates":[]}
0_1_1_21	249.9004535	0	historical	3.259142897	1971	{"type":"MultiPoint","coordinates":[]}
0_1_1_22	262.7114381	0	historical	3.029800639	1972	{"type":"MultiPoint","coordinates":[]}
0_1_1_23	297.2927161	0	historical	3.810705714	1973	{"type":"MultiPoint","coordinates":[]}
0_1_1_24	276.6833185	0	historical	3.752535095	1974	{"type":"MultiPoint","coordinates":[]}
0_1_1_25	301.0156714	0	historical	3.775523612	1975	{"type":"MultiPoint","coordinates":[]}
0_1_1_26	258.2406704	0	historical	3.161830953	1976	{"type":"MultiPoint","coordinates":[]}
0_1_1_27	243.9392959	0	historical	3.651447901	1977	{"type":"MultiPoint","coordinates":[]}
0_1_1_28	259.0876398	0	historical	4.262651041	1978	{"type":"MultiPoint","coordinates":[]}
0_1_1_29	237.6078213	0	historical	3.509944506	1979	{"type":"MultiPoint","coordinates":[]}
0_1_1_30	257.9990372	0	historical	3.825425659	1980	{"type":"MultiPoint","coordinates":[]}
0_1_1_31	250.1287251	0	historical	3.264220517	1981	{"type":"MultiPoint","coordinates":[]}
0_1_1_32	252.642019	0	historical	4.604304531	1982	{"type":"MultiPoint","coordinates":[]}
0_1_1_33	247.3204576	0	historical	3.462371053	1983	{"type":"MultiPoint","coordinates":[]}
0_1_1_34	263.6612155	0	historical	3.078799656	1984	{"type":"MultiPoint","coordinates":[]}
0_1_1_35	250.6764881	0	historical	3.559133722	1985	{"type":"MultiPoint","coordinates":[]}
0_1_1_36	281.4387442	0	historical	4.043188885	1986	{"type":"MultiPoint","coordinates":[]}
0_1_1_37	272.2151399	0	historical	3.298184618	1987	{"type":"MultiPoint","coordinates":[]}
0_1_1_38	253.7469536	0	historical	3.53664115	1988	{"type":"MultiPoint","coordinates":[]}
0_1_1_39	232.8629387	0	historical	3.951072464	1989	{"type":"MultiPoint","coordinates":[]}
0_1_1_40	255.2565935	0	historical	4.588385694	1990	{"type":"MultiPoint","coordinates":[]}
0_1_1_41	287.5175559	0	historical	3.861753911	1991	{"type":"MultiPoint","coordinates":[]}
0_1_1_42	266.951411	0	historical	3.054032112	1992	{"type":"MultiPoint","coordinates":[]}
0_1_1_43	258.0838626	0	historical	3.671063327	1993	{"type":"MultiPoint","coordinates":[]}
0_1_1_44	276.9079061	0	historical	4.13204191	1994	{"type":"MultiPoint","coordinates":[]}
0_1_1_45	254.8901815	0	historical	4.387963047	1995	{"type":"MultiPoint","coordinates":[]}
0_1_1_46	266.8552148	0	historical	3.856359413	1996	{"type":"MultiPoint","coordinates":[]}
0_1_1_47	278.8273144	0	historical	4.690923508	1997	{"type":"MultiPoint","coordinates":[]}
0_1_1_48	249.9221059	0	historical	4.451340836	1998	{"type":"MultiPoint","coordinates":[]}
0_1_1_49	269.0229199	0	historical	4.428432178	1999	{"type":"MultiPoint","coordinates":[]}
0_1_1_50	276.1289237	0	historical	4.600126155	2000	{"type":"MultiPoint","coordinates":[]}
0_1_1_51	272.9966659	0	historical	4.391271867	2001	{"type":"MultiPoint","coordinates":[]}
0_1_1_52	286.36241	0	historical	4.594074164	2002	{"type":"MultiPoint","coordinates":[]}
0_1_1_53	249.5232539	0	historical	4.500273262	2003	{"type":"MultiPoint","coordinates":[]}
0_1_1_54	292.8406452	0	historical	4.326116063	2004	{"type":"MultiPoint","coordinates":[]}
0_1_1_55	256.0444731	0	historical	4.262306618	2005	{"type":"MultiPoint","coordinates":[]}
0_1_1_56	263.4611602	0	historical	4.677961811	2006	{"type":"MultiPoint","coordinates":[]}
0_1_1_57	265.2823584	0	historical	4.448619053	2007	{"type":"MultiPoint","coordinates":[]}
0_1_1_58	273.981965	0	historical	4.486916013	2008	{"type":"MultiPoint","coordinates":[]}
0_1_1_59	268.776062	0	historical	3.926325206	2009	{"type":"MultiPoint","coordinates":[]}
0_1_1_60	265.6141501	0	historical	4.403523434	2010	{"type":"MultiPoint","coordinates":[]}
0_1_1_61	289.3064107	0	historical	4.646042004	2011	{"type":"MultiPoint","coordinates":[]}
0_1_1_62	264.3392151	0	historical	3.948062368	2012	{"type":"MultiPoint","coordinates":[]}
0_1_1_63	305.9753111	0	historical	4.612407858	2013	{"type":"MultiPoint","coordinates":[]}
0_1_1_64	259.059616	0	historical	4.354144731	2014	{"type":"MultiPoint","coordinates":[]}
0_1_2_0	277.5430261	0	ssp245	4.846505661	2015	{"type":"MultiPoint","coordinates":[]}
0_1_2_1	264.8356632	0	ssp245	5.59063069	2016	{"type":"MultiPoint","coordinates":[]}
0_1_2_2	305.8416154	0	ssp245	4.465830012	2017	{"type":"MultiPoint","coordinates":[]}
0_1_2_3	273.005135	0	ssp245	4.850876742	2018	{"type":"MultiPoint","coordinates":[]}
0_1_2_4	269.6252157	0	ssp245	5.151250901	2019	{"type":"MultiPoint","coordinates":[]}
0_1_2_5	266.4881874	0	ssp245	4.795949706	2020	{"type":"MultiPoint","coordinates":[]}
0_1_2_6	277.9496703	0	ssp245	5.363824491	2021	{"type":"MultiPoint","coordinates":[]}
0_1_2_7	282.7990184	0	ssp245	5.355979539	2022	{"type":"MultiPoint","coordinates":[]}
0_1_2_8	285.3339455	0	ssp245	5.491452343	2023	{"type":"MultiPoint","coordinates":[]}
0_1_2_9	266.7120113	0	ssp245	5.239314583	2024	{"type":"MultiPoint","coordinates":[]}
0_1_2_10	286.547667	0	ssp245	5.636585319	2025	{"type":"MultiPoint","coordinates":[]}
0_1_2_11	279.7591329	0	ssp245	4.979138316	2026	{"type":"MultiPoint","coordinates":[]}
0_1_2_12	268.6086344	0	ssp245	5.641921375	2027	{"type":"MultiPoint","coordinates":[]}
0_1_2_13	285.4155769	0	ssp245	5.972767042	2028	{"type":"MultiPoint","coordinates":[]}
0_1_2_14	295.9428067	0	ssp245	5.57570452	2029	{"type":"MultiPoint","coordinates":[]}
0_1_2_15	272.9135924	0	ssp245	5.695837849	2030	{"type":"MultiPoint","coordinates":[]}
0_1_2_16	243.0694366	0	ssp245	5.866438367	2031	{"type":"MultiPoint","coordinates":[]}
0_1_2_17	265.5311176	0	ssp245	5.387205256	2032	{"type":"MultiPoint","coordinates":[]}
0_1_2_18	275.9549598	0	ssp245	5.534561765	2033	{"type":"MultiPoint","coordinates":[]}
0_1_2_19	288.8738366	0	ssp245	5.38628976	2034	{"type":"MultiPoint","coordinates":[]}
0_1_2_20	297.3334299	0	ssp245	5.833479698	2035	{"type":"MultiPoint","coordinates":[]}
0_1_2_21	259.2786108	0	ssp245	5.882936568	2036	{"type":"MultiPoint","coordinates":[]}
0_1_2_22	286.5026554	0	ssp245	5.582511622	2037	{"type":"MultiPoint","coordinates":[]}
0_1_2_23	282.5925221	0	ssp245	6.150426442	2038	{"type":"MultiPoint","coordinates":[]}
0_1_2_24	280.3306383	0	ssp245	5.729505208	2039	{"type":"MultiPoint","coordinates":[]}
0_1_2_25	271.1892044	0	ssp245	6.181055772	2040	{"type":"MultiPoint","coordinates":[]}
0_1_2_26	278.7562339	0	ssp245	5.802844417	2041	{"type":"MultiPoint","coordinates":[]}
0_1_2_27	290.7072987	0	ssp245	5.928912904	2042	{"type":"MultiPoint","coordinates":[]}
0_1_2_28	267.6257739	0	ssp245	5.968107163	2043	{"type":"MultiPoint","coordinates":[]}
0_1_2_29	264.0569134	0	ssp245	6.592782428	2044	{"type":"MultiPoint","coordinates":[]}
0_1_2_30	297.1068442	0	ssp245	5.920145288	2045	{"type":"MultiPoint","coordinates":[]}
0_1_2_31	289.0605315	0	ssp245	6.680787125	2046	{"type":"MultiPoint","coordinates":[]}
0_1_2_32	273.4234947	0	ssp245	6.810740104	2047	{"type":"MultiPoint","coordinates":[]}
0_1_2_33	307.7382183	0	ssp245	6.068273701	2048	{"type":"MultiPoint","coordinates":[]}
0_1_2_34	266.5885979	0	ssp245	6.378346892	2049	{"type":"MultiPoint","coordinates":[]}
0_1_2_35	293.411956	0	ssp245	6.321899931	2050	{"type":"MultiPoint","coordinates":[]}
0_1_2_36	269.6856005	0	ssp245	5.898368606	2051	{"type":"MultiPoint","coordinates":[]}
0_1_2_37	298.5053146	0	ssp245	6.221966749	2052	{"type":"MultiPoint","coordinates":[]}
0_1_2_38	285.2195269	0	ssp245	6.65235916	2053	{"type":"MultiPoint","coordinates":[]}
0_1_2_39	294.6437727	0	ssp245	6.476413741	2054	{"type":"MultiPoint","coordinates":[]}
0_1_2_40	273.2984521	0	ssp245	6.592134817	2055	{"type":"MultiPoint","coordinates":[]}
0_1_2_41	273.8999225	0	ssp245	7.026552961	2056	{"type":"MultiPoint","coordinates":[]}
0_1_2_42	289.4634644	0	ssp245	6.525417892	2057	{"type":"MultiPoint","coordinates":[]}
0_1_2_43	268.4178307	0	ssp245	6.209949731	2058	{"type":"MultiPoint","coordinates":[]}
0_1_2_44	298.9608021	0	ssp245	7.022655777	2059	{"type":"MultiPoint","coordinates":[]}
0_1_2_45	285.4324069	0	ssp245	6.746863808	2060	{"type":"MultiPoint","coordinates":[]}
0_1_2_46	292.2942159	0	ssp245	5.974750752	2061	{"type":"MultiPoint","coordinates":[]}
0_1_2_47	329.1490056	0	ssp245	7.010551696	2062	{"type":"MultiPoint","coordinates":[]}
0_1_2_48	273.2463328	0	ssp245	6.90279278	2063	{"type":"MultiPoint","coordinates":[]}
0_1_2_49	282.060237	0	ssp245	6.424323644	2064	{"type":"MultiPoint","coordinates":[]}
0_1_2_50	306.7275911	0	ssp245	7.129941769	2065	{"type":"MultiPoint","coordinates":[]}
0_1_2_51	303.2983467	0	ssp245	6.756169233	2066	{"type":"MultiPoint","coordinates":[]}
0_1_2_52	293.514363	0	ssp245	6.743984731	2067	{"type":"MultiPoint","coordinates":[]}
0_1_2_53	252.562245	0	ssp245	6.673146621	2068	{"type":"MultiPoint","coordinates":[]}
0_1_2_54	308.4636584	0	ssp245	6.958268342	2069	{"type":"MultiPoint","coordinates":[]}
0_1_2_55	297.3764563	0	ssp245	6.383357587	2070	{"type":"MultiPoint","coordinates":[]}
0_1_2_56	302.2377066	0	ssp245	6.193427468	2071	{"type":"MultiPoint","coordinates":[]}
0_1_2_57	284.1661508	0	ssp245	6.692471176	2072	{"type":"MultiPoint","coordinates":[]}
0_1_2_58	295.4543569	0	ssp245	6.768740814	2073	{"type":"MultiPoint","coordinates":[]}
0_1_2_59	307.6794365	0	ssp245	7.225001918	2074	{"type":"MultiPoint","coordinates":[]}
0_1_2_60	310.8115549	0	ssp245	6.929306047	2075	{"type":"MultiPoint","coordinates":[]}
0_1_2_61	298.146581	0	ssp245	6.882381661	2076	{"type":"MultiPoint","coordinates":[]}
0_1_2_62	289.8059081	0	ssp245	7.013374369	2077	{"type":"MultiPoint","coordinates":[]}
0_1_2_63	288.319071	0	ssp245	6.871238641	2078	{"type":"MultiPoint","coordinates":[]}
0_1_2_64	312.1429141	0	ssp245	7.221320247	2079	{"type":"MultiPoint","coordinates":[]}
0_1_2_65	313.4718114	0	ssp245	7.06941151	2080	{"type":"MultiPoint","coordinates":[]}
0_1_2_66	301.8096498	0	ssp245	6.578992344	2081	{"type":"MultiPoint","coordinates":[]}
0_1_2_67	310.7853139	0	ssp245	6.444946499	2082	{"type":"MultiPoint","coordinates":[]}
0_1_2_68	270.8762043	0	ssp245	7.749881068	2083	{"type":"MultiPoint","coordinates":[]}
0_1_2_69	311.6809975	0	ssp245	7.236670714	2084	{"type":"MultiPoint","coordinates":[]}
0_1_2_70	314.909571	0	ssp245	6.940726888	2085	{"type":"MultiPoint","coordinates":[]}
0_1_2_71	311.8118106	0	ssp245	7.274403155	2086	{"type":"MultiPoint","coordinates":[]}
0_1_2_72	285.1684953	0	ssp245	7.617933074	2087	{"type":"MultiPoint","coordinates":[]}
0_1_2_73	315.404702	0	ssp245	7.275959373	2088	{"type":"MultiPoint","coordinates":[]}
0_1_2_74	270.3486544	0	ssp245	7.320438291	2089	{"type":"MultiPoint","coordinates":[]}
0_1_2_75	275.0061242	0	ssp245	7.204486567	2090	{"type":"MultiPoint","coordinates":[]}
0_1_2_76	295.6780564	0	ssp245	6.73706848	2091	{"type":"MultiPoint","coordinates":[]}
0_1_2_77	287.1435224	0	ssp245	7.300106176	2092	{"type":"MultiPoint","coordinates":[]}
0_1_2_78	284.5283441	0	ssp245	6.945653864	2093	{"type":"MultiPoint","coordinates":[]}
0_1_2_79	333.7636999	0	ssp245	7.482741403	2094	{"type":"MultiPoint","coordinates":[]}
0_1_2_80	285.6510568	0	ssp245	6.991084287	2095	{"type":"MultiPoint","coordinates":[]}
0_1_2_81	280.2381707	0	ssp245	7.441994661	2096	{"type":"MultiPoint","coordinates":[]}
0_1_2_82	293.5559749	0	ssp245	7.775840682	2097	{"type":"MultiPoint","coordinates":[]}
0_1_2_83	325.5923628	0	ssp245	7.448272679	2098	{"type":"MultiPoint","coordinates":[]}
0_1_2_84	300.1891223	0	ssp245	6.916935808	2099	{"type":"MultiPoint","coordinates":[]}
0_1_2_85	314.358893	0	ssp245	7.028771527	2100	{"type":"MultiPoint","coordinates":[]}
0_2_0	273.1215491	0	ssp585	5.054113085	2015	{"type":"MultiPoint","coordinates":[]}
0_2_1	276.3384833	0	ssp585	5.165081167	2016	{"type":"MultiPoint","coordinates":[]}
0_2_2	267.7754173	0	ssp585	5.093190009	2017	{"type":"MultiPoint","coordinates":[]}
0_2_3	286.5627397	0	ssp585	5.276373794	2018	{"type":"MultiPoint","coordinates":[]}
0_2_4	266.6708776	0	ssp585	5.076718726	2019	{"type":"MultiPoint","coordinates":[]}
0_2_5	272.6671212	0	ssp585	6.083852403	2020	{"type":"MultiPoint","coordinates":[]}
0_2_6	257.6680186	0	ssp585	5.838179971	2021	{"type":"MultiPoint","coordinates":[]}
0_2_7	285.7697871	0	ssp585	6.160085585	2022	{"type":"MultiPoint","coordinates":[]}
0_2_8	278.980619	0	ssp585	5.731428668	2023	{"type":"MultiPoint","coordinates":[]}
0_2_9	250.6645708	0	ssp585	5.244220607	2024	{"type":"MultiPoint","coordinates":[]}
0_2_10	277.8882765	0	ssp585	5.819204844	2025	{"type":"MultiPoint","coordinates":[]}
0_2_11	272.4501711	0	ssp585	5.154490406	2026	{"type":"MultiPoint","coordinates":[]}
0_2_12	284.0719455	0	ssp585	5.920984384	2027	{"type":"MultiPoint","coordinates":[]}
0_2_13	275.1829078	0	ssp585	5.651306002	2028	{"type":"MultiPoint","coordinates":[]}
0_2_14	269.2441824	0	ssp585	5.642435532	2029	{"type":"MultiPoint","coordinates":[]}
0_2_15	313.3254888	0	ssp585	5.385098837	2030	{"type":"MultiPoint","coordinates":[]}
0_2_16	275.0964616	0	ssp585	5.733140145	2031	{"type":"MultiPoint","coordinates":[]}
0_2_17	310.5060035	0	ssp585	5.903839278	2032	{"type":"MultiPoint","coordinates":[]}
0_2_18	292.5985851	0	ssp585	6.059043993	2033	{"type":"MultiPoint","coordinates":[]}
0_2_19	278.9118036	0	ssp585	5.842959527	2034	{"type":"MultiPoint","coordinates":[]}
0_2_20	283.7869332	0	ssp585	5.68994398	2035	{"type":"MultiPoint","coordinates":[]}
0_2_21	287.4509374	0	ssp585	6.951723629	2036	{"type":"MultiPoint","coordinates":[]}
0_2_22	289.8503609	0	ssp585	7.0544511	2037	{"type":"MultiPoint","coordinates":[]}
0_2_23	288.3540071	0	ssp585	6.487894114	2038	{"type":"MultiPoint","coordinates":[]}
0_2_24	315.8029841	0	ssp585	6.6438321	2039	{"type":"MultiPoint","coordinates":[]}
0_2_25	317.2820264	0	ssp585	6.770211162	2040	{"type":"MultiPoint","coordinates":[]}
0_2_26	300.3430922	0	ssp585	6.528345235	2041	{"type":"MultiPoint","coordinates":[]}
0_2_27	299.4725367	0	ssp585	6.302431718	2042	{"type":"MultiPoint","coordinates":[]}
0_2_28	304.2020456	0	ssp585	6.871885451	2043	{"type":"MultiPoint","coordinates":[]}
0_2_29	310.3385353	0	ssp585	6.742841544	2044	{"type":"MultiPoint","coordinates":[]}
0_2_30	280.9660701	0	ssp585	6.422490266	2045	{"type":"MultiPoint","coordinates":[]}
0_2_31	314.4103664	0	ssp585	6.240251629	2046	{"type":"MultiPoint","coordinates":[]}
0_2_32	304.8352332	0	ssp585	6.742932719	2047	{"type":"MultiPoint","coordinates":[]}
0_2_33	278.0991392	0	ssp585	6.743608253	2048	{"type":"MultiPoint","coordinates":[]}
0_2_34	308.3915103	0	ssp585	6.744439749	2049	{"type":"MultiPoint","coordinates":[]}
0_2_35	305.3763816	0	ssp585	6.68357184	2050	{"type":"MultiPoint","coordinates":[]}
0_2_36	290.2279548	0	ssp585	6.419791358	2051	{"type":"MultiPoint","coordinates":[]}
0_2_37	285.404166	0	ssp585	6.953341382	2052	{"type":"MultiPoint","coordinates":[]}
0_2_38	300.1839035	0	ssp585	6.446339153	2053	{"type":"MultiPoint","coordinates":[]}
0_2_39	299.2482691	0	ssp585	7.299680644	2054	{"type":"MultiPoint","coordinates":[]}
0_2_40	308.3716415	0	ssp585	7.061034382	2055	{"type":"MultiPoint","coordinates":[]}
0_2_41	285.7151241	0	ssp585	7.125927307	2056	{"type":"MultiPoint","coordinates":[]}
0_2_42	267.0657363	0	ssp585	7.509537974	2057	{"type":"MultiPoint","coordinates":[]}
0_2_43	330.7542802	0	ssp585	8.137945567	2058	{"type":"MultiPoint","coordinates":[]}
0_2_44	294.7378643	0	ssp585	7.750820119	2059	{"type":"MultiPoint","coordinates":[]}
0_2_45	274.3659238	0	ssp585	7.666089644	2060	{"type":"MultiPoint","coordinates":[]}
0_2_46	278.5426902	0	ssp585	7.94006775	2061	{"type":"MultiPoint","coordinates":[]}
0_2_47	306.0251469	0	ssp585	7.636946486	2062	{"type":"MultiPoint","coordinates":[]}
0_2_48	310.4963525	0	ssp585	8.363779765	2063	{"type":"MultiPoint","coordinates":[]}
0_2_49	318.0404788	0	ssp585	8.270577242	2064	{"type":"MultiPoint","coordinates":[]}
0_2_50	329.7737981	0	ssp585	7.9528763	2065	{"type":"MultiPoint","coordinates":[]}
0_2_51	282.1394864	0	ssp585	7.871479506	2066	{"type":"MultiPoint","coordinates":[]}
0_2_52	247.7034391	0	ssp585	8.494141781	2067	{"type":"MultiPoint","coordinates":[]}
0_2_53	319.2659943	0	ssp585	8.248726623	2068	{"type":"MultiPoint","coordinates":[]}
0_2_54	283.9792354	0	ssp585	8.632972405	2069	{"type":"MultiPoint","coordinates":[]}
0_2_55	280.0157068	0	ssp585	8.374455868	2070	{"type":"MultiPoint","coordinates":[]}
0_2_56	312.1792614	0	ssp585	7.615123458	2071	{"type":"MultiPoint","coordinates":[]}
0_2_57	291.3377964	0	ssp585	7.865878686	2072	{"type":"MultiPoint","coordinates":[]}
0_2_58	300.7887518	0	ssp585	8.400646492	2073	{"type":"MultiPoint","coordinates":[]}
0_2_59	269.7694228	0	ssp585	8.267559051	2074	{"type":"MultiPoint","coordinates":[]}
0_2_60	293.4938695	0	ssp585	8.880050177	2075	{"type":"MultiPoint","coordinates":[]}
0_2_61	327.364691	0	ssp585	7.647108788	2076	{"type":"MultiPoint","coordinates":[]}
0_2_62	280.5061531	0	ssp585	8.061404797	2077	{"type":"MultiPoint","coordinates":[]}
0_2_63	283.3591727	0	ssp585	8.507452342	2078	{"type":"MultiPoint","coordinates":[]}
0_2_64	271.3248533	0	ssp585	9.066316417	2079	{"type":"MultiPoint","coordinates":[]}
0_2_65	279.9530911	0	ssp585	8.39853269	2080	{"type":"MultiPoint","coordinates":[]}
0_2_66	322.5062037	0	ssp585	8.9858402	2081	{"type":"MultiPoint","coordinates":[]}
0_2_67	299.2491207	0	ssp585	9.150295373	2082	{"type":"MultiPoint","coordinates":[]}
0_2_68	287.0973995	0	ssp585	8.891395355	2083	{"type":"MultiPoint","coordinates":[]}
0_2_69	278.2525978	0	ssp585	9.189805307	2084	{"type":"MultiPoint","coordinates":[]}
0_2_70	319.3356791	0	ssp585	9.03748281	2085	{"type":"MultiPoint","coordinates":[]}
0_2_71	295.875849	0	ssp585	9.271180679	2086	{"type":"MultiPoint","coordinates":[]}
0_2_72	274.909584	0	ssp585	8.5534986	2087	{"type":"MultiPoint","coordinates":[]}
0_2_73	321.9263418	0	ssp585	9.196894124	2088	{"type":"MultiPoint","coordinates":[]}
0_2_74	302.958586	0	ssp585	9.597330436	2089	{"type":"MultiPoint","coordinates":[]}
0_2_75	337.099726	0	ssp585	8.954155983	2090	{"type":"MultiPoint","coordinates":[]}
0_2_76	294.2444438	0	ssp585	9.068934585	2091	{"type":"MultiPoint","coordinates":[]}
0_2_77	299.6205831	0	ssp585	9.522995955	2092	{"type":"MultiPoint","coordinates":[]}
0_2_78	285.2359516	0	ssp585	9.600333113	2093	{"type":"MultiPoint","coordinates":[]}
0_2_79	276.289703	0	ssp585	9.583598995	2094	{"type":"MultiPoint","coordinates":[]}
0_2_80	274.9799025	0	ssp585	9.89725426	2095	{"type":"MultiPoint","coordinates":[]}
0_2_81	283.3721357	0	ssp585	9.780025211	2096	{"type":"MultiPoint","coordinates":[]}
0_2_82	307.4071639	0	ssp585	10.10862583	2097	{"type":"MultiPoint","coordinates":[]}
0_2_83	303.50693	0	ssp585	10.28196246	2098	{"type":"MultiPoint","coordinates":[]}
0_2_84	303.6518964	0	ssp585	9.781055791	2099	{"type":"MultiPoint","coordinates":[]}
0_2_85	300.1298917	0	ssp585	10.67882454	2100	{"type":"MultiPoint","coordinates":[]}
1_1_1_0	282.7141125	1	historical	4.220123951	1950	{"type":"MultiPoint","coordinates":[]}
1_1_1_1	283.1318258	1	historical	4.413037791	1951	{"type":"MultiPoint","coordinates":[]}
1_1_1_2	306.2641655	1	historical	4.296263224	1952	{"type":"MultiPoint","coordinates":[]}
1_1_1_3	270.1954154	1	historical	4.198776348	1953	{"type":"MultiPoint","coordinates":[]}
1_1_1_4	282.4039398	1	historical	4.153336698	1954	{"type":"MultiPoint","coordinates":[]}
1_1_1_5	319.9805411	1	historical	4.31172623	1955	{"type":"MultiPoint","coordinates":[]}
1_1_1_6	307.2451534	1	historical	4.259691324	1956	{"type":"MultiPoint","coordinates":[]}
1_1_1_7	319.0501859	1	historical	4.095243049	1957	{"type":"MultiPoint","coordinates":[]}
1_1_1_8	334.017755	1	historical	4.173664505	1958	{"type":"MultiPoint","coordinates":[]}
1_1_1_9	315.8665318	1	historical	4.040095294	1959	{"type":"MultiPoint","coordinates":[]}
1_1_1_10	277.8722263	1	historical	3.825596655	1960	{"type":"MultiPoint","coordinates":[]}
1_1_1_11	279.5027379	1	historical	4.241512099	1961	{"type":"MultiPoint","coordinates":[]}
1_1_1_12	296.3096821	1	historical	4.038611619	1962	{"type":"MultiPoint","coordinates":[]}
1_1_1_13	266.252339	1	historical	3.454347126	1963	{"type":"MultiPoint","coordinates":[]}
1_1_1_14	297.0882069	1	historical	3.204846975	1964	{"type":"MultiPoint","coordinates":[]}
1_1_1_15	277.6745219	1	historical	3.863872304	1965	{"type":"MultiPoint","coordinates":[]}
1_1_1_16	296.3075436	1	historical	3.768479351	1966	{"type":"MultiPoint","coordinates":[]}
1_1_1_17	299.1114626	1	historical	3.804088138	1967	{"type":"MultiPoint","coordinates":[]}
1_1_1_18	295.978164	1	historical	3.708394201	1968	{"type":"MultiPoint","coordinates":[]}
1_1_1_19	276.1099732	1	historical	3.959431268	1969	{"type":"MultiPoint","coordinates":[]}
1_1_1_20	279.5431192	1	historical	4.010410482	1970	{"type":"MultiPoint","coordinates":[]}
1_1_1_21	288.8406521	1	historical	3.521622334	1971	{"type":"MultiPoint","coordinates":[]}
1_1_1_22	289.9182432	1	historical	3.392064335	1972	{"type":"MultiPoint","coordinates":[]}
1_1_1_23	329.7130009	1	historical	4.037907258	1973	{"type":"MultiPoint","coordinates":[]}
1_1_1_24	312.7519938	1	historical	4.071933242	1974	{"type":"MultiPoint","coordinates":[]}
1_1_1_25	335.7012162	1	historical	4.084434132	1975	{"type":"MultiPoint","coordinates":[]}
1_1_1_26	297.9698374	1	historical	3.421640446	1976	{"type":"MultiPoint","coordinates":[]}
1_1_1_27	281.7905387	1	historical	3.978458822	1977	{"type":"MultiPoint","coordinates":[]}
1_1_1_28	285.5418564	1	historical	4.57668412	1978	{"type":"MultiPoint","coordinates":[]}
1_1_1_29	268.3558467	1	historical	3.85886516	1979	{"type":"MultiPoint","coordinates":[]}
1_1_1_30	280.4326794	1	historical	4.151560275	1980	{"type":"MultiPoint","coordinates":[]}
1_1_1_31	288.4274721	1	historical	3.592703622	1981	{"type":"MultiPoint","coordinates":[]}
1_1_1_32	291.1415302	1	historical	4.824552261	1982	{"type":"MultiPoint","coordinates":[]}
1_1_1_33	281.6805232	1	historical	3.745604264	1983	{"type":"MultiPoint","coordinates":[]}
1_1_1_34	300.779225	1	historical	3.458867434	1984	{"type":"MultiPoint","coordinates":[]}
1_1_1_35	285.7135332	1	historical	3.81167862	1985	{"type":"MultiPoint","coordinates":[]}
1_1_1_36	310.1491888	1	historical	4.382244732	1986	{"type":"MultiPoint","coordinates":[]}
1_1_1_37	301.6914042	1	historical	3.566410985	1987	{"type":"MultiPoint","coordinates":[]}
1_1_1_38	290.6442486	1	historical	3.827586599	1988	{"type":"MultiPoint","coordinates":[]}
1_1_1_39	261.4771682	1	historical	4.194324174	1989	{"type":"MultiPoint","coordinates":[]}
1_1_1_40	286.8159752	1	historical	4.868202976	1990	{"type":"MultiPoint","coordinates":[]}
1_1_1_41	310.1078833	1	historical	4.234904159	1991	{"type":"MultiPoint","coordinates":[]}
1_1_1_42	291.7311651	1	historical	3.429531191	1992	{"type":"MultiPoint","coordinates":[]}
1_1_1_43	288.6614771	1	historical	3.922606659	1993	{"type":"MultiPoint","coordinates":[]}
1_1_1_44	304.4945464	1	historical	4.435020817	1994	{"type":"MultiPoint","coordinates":[]}
1_1_1_45	284.8655659	1	historical	4.554700219	1995	{"type":"MultiPoint","coordinates":[]}
1_1_1_46	298.6961939	1	historical	4.129234453	1996	{"type":"MultiPoint","coordinates":[]}
1_1_1_47	304.4781748	1	historical	4.914131961	1997	{"type":"MultiPoint","coordinates":[]}
1_1_1_48	283.0472119	1	historical	4.56954318	1998	{"type":"MultiPoint","coordinates":[]}
1_1_1_49	301.0087362	1	historical	4.635962936	1999	{"type":"MultiPoint","coordinates":[]}
1_1_1_50	310.0174748	1	historical	4.858829122	2000	{"type":"MultiPoint","coordinates":[]}
1_1_1_51	308.0009532	1	historical	4.657717185	2001	{"type":"MultiPoint","coordinates":[]}
1_1_1_52	316.6239726	1	historical	4.895649717	2002	{"type":"MultiPoint","coordinates":[]}
1_1_1_53	277.7879575	1	historical	4.71942786	2003	{"type":"MultiPoint","coordinates":[]}
1_1_1_54	327.0716825	1	historical	4.570754115	2004	{"type":"MultiPoint","coordinates":[]}
1_1_1_55	290.7994142	1	historical	4.482646866	2005	{"type":"MultiPoint","coordinates":[]}
1_1_1_56	292.6813534	1	historical	4.895348561	2006	{"type":"MultiPoint","coordinates":[]}
1_1_1_57	292.4068666	1	historical	4.741662751	2007	{"type":"MultiPoint","coordinates":[]}
1_1_1_58	301.9007034	1	historical	4.74801018	2008	{"type":"MultiPoint","coordinates":[]}
1_1_1_59	304.2266599	1	historical	4.205011602	2009	{"type":"MultiPoint","coordinates":[]}
1_1_1_60	293.4344194	1	historical	4.681403881	2010	{"type":"MultiPoint","coordinates":[]}
1_1_1_61	319.6440211	1	historical	4.883856836	2011	{"type":"MultiPoint","coordinates":[]}
1_1_1_62	295.2926391	1	historical	4.238426098	2012	{"type":"MultiPoint","coordinates":[]}
1_1_1_63	338.9603206	1	historical	4.891382716	2013	{"type":"MultiPoint","coordinates":[]}
1_1_1_64	295.2074844	1	historical	4.613463936	2014	{"type":"MultiPoint","coordinates":[]}
1_1_2_0	312.9702909	1	ssp245	5.176502165	2015	{"type":"MultiPoint","coordinates":[]}
1_1_2_1	299.5722229	1	ssp245	5.723903033	2016	{"type":"MultiPoint","coordinates":[]}
1_1_2_2	334.999556	1	ssp245	4.820411581	2017	{"type":"MultiPoint","coordinates":[]}
1_1_2_3	302.5957355	1	ssp245	5.103068104	2018	{"type":"MultiPoint","coordinates":[]}
1_1_2_4	303.6967573	1	ssp245	5.343685915	2019	{"type":"MultiPoint","coordinates":[]}
1_1_2_5	297.0664131	1	ssp245	5.047447267	2020	{"type":"MultiPoint","coordinates":[]}
1_1_2_6	307.172891	1	ssp245	5.61212186	2021	{"type":"MultiPoint","coordinates":[]}
1_1_2_7	314.1985922	1	ssp245	5.588708425	2022	{"type":"MultiPoint","coordinates":[]}
1_1_2_8	309.6984282	1	ssp245	5.82742801	2023	{"type":"MultiPoint","coordinates":[]}
1_1_2_9	296.8201165	1	ssp245	5.50857496	2024	{"type":"MultiPoint","coordinates":[]}
1_1_2_10	320.5947274	1	ssp245	5.876860647	2025	{"type":"MultiPoint","coordinates":[]}
1_1_2_11	318.8157053	1	ssp245	5.316190505	2026	{"type":"MultiPoint","coordinates":[]}
1_1_2_12	300.8547818	1	ssp245	5.879961005	2027	{"type":"MultiPoint","coordinates":[]}
1_1_2_13	318.0022933	1	ssp245	6.204123859	2028	{"type":"MultiPoint","coordinates":[]}
1_1_2_14	328.7570815	1	ssp245	5.829989569	2029	{"type":"MultiPoint","coordinates":[]}
1_1_2_15	311.4829331	1	ssp245	5.949275726	2030	{"type":"MultiPoint","coordinates":[]}
1_1_2_16	279.0955273	1	ssp245	6.06488134	2031	{"type":"MultiPoint","coordinates":[]}
1_1_2_17	298.9040607	1	ssp245	5.667917611	2032	{"type":"MultiPoint","coordinates":[]}
1_1_2_18	314.2213531	1	ssp245	5.862643557	2033	{"type":"MultiPoint","coordinates":[]}
1_1_2_19	328.180761	1	ssp245	5.633578972	2034	{"type":"MultiPoint","coordinates":[]}
1_1_2_20	331.8928988	1	ssp245	6.102951578	2035	{"type":"MultiPoint","coordinates":[]}
1_1_2_21	297.7222161	1	ssp245	6.168254281	2036	{"type":"MultiPoint","coordinates":[]}
1_1_2_22	322.1665528	1	ssp245	5.919607969	2037	{"type":"MultiPoint","coordinates":[]}
1_1_2_23	316.8383387	1	ssp245	6.38570347	2038	{"type":"MultiPoint","coordinates":[]}
1_1_2_24	308.7071188	1	ssp245	6.00633218	2039	{"type":"MultiPoint","coordinates":[]}
1_1_2_25	305.6712174	1	ssp245	6.426358558	2040	{"type":"MultiPoint","coordinates":[]}
1_1_2_26	306.9490973	1	ssp245	6.117907375	2041	{"type":"MultiPoint","coordinates":[]}
1_1_2_27	325.6029434	1	ssp245	6.230525897	2042	{"type":"MultiPoint","coordinates":[]}
1_1_2_28	302.7867675	1	ssp245	6.22110198	2043	{"type":"MultiPoint","coordinates":[]}
1_1_2_29	301.8571918	1	ssp245	6.763267261	2044	{"type":"MultiPoint","coordinates":[]}
1_1_2_30	339.5352214	1	ssp245	6.164179806	2045	{"type":"MultiPoint","coordinates":[]}
1_1_2_31	320.1297394	1	ssp245	6.931510495	2046	{"type":"MultiPoint","coordinates":[]}
1_1_2_32	305.4553372	1	ssp245	7.107270058	2047	{"type":"MultiPoint","coordinates":[]}
1_1_2_33	343.1392892	1	ssp245	6.324535205	2048	{"type":"MultiPoint","coordinates":[]}
1_1_2_34	300.813125	1	ssp245	6.597628516	2049	{"type":"MultiPoint","coordinates":[]}
1_1_2_35	319.6710043	1	ssp245	6.626411329	2050	{"type":"MultiPoint","coordinates":[]}
1_1_2_36	300.5808096	1	ssp245	6.19417405	2051	{"type":"MultiPoint","coordinates":[]}
1_1_2_37	334.7309761	1	ssp245	6.521368414	2052	{"type":"MultiPoint","coordinates":[]}
1_1_2_38	321.4326713	1	ssp245	6.873822941	2053	{"type":"MultiPoint","coordinates":[]}
1_1_2_39	326.5568186	1	ssp245	6.69577327	2054	{"type":"MultiPoint","coordinates":[]}
1_1_2_40	309.4356963	1	ssp245	6.803541855	2055	{"type":"MultiPoint","coordinates":[]}
1_1_2_41	303.8660207	1	ssp245	7.179982624	2056	{"type":"MultiPoint","coordinates":[]}
1_1_2_42	327.572559	1	ssp245	6.799804569	2057	{"type":"MultiPoint","coordinates":[]}
1_1_2_43	296.1536643	1	ssp245	6.491194194	2058	{"type":"MultiPoint","coordinates":[]}
1_1_2_44	329.5398277	1	ssp245	7.282946454	2059	{"type":"MultiPoint","coordinates":[]}
1_1_2_45	324.2944236	1	ssp245	6.981330767	2060	{"type":"MultiPoint","coordinates":[]}
1_1_2_46	328.0764196	1	ssp245	6.300061154	2061	{"type":"MultiPoint","coordinates":[]}
1_1_2_47	361.4828874	1	ssp245	7.278767182	2062	{"type":"MultiPoint","coordinates":[]}
1_1_2_48	297.7898848	1	ssp245	7.185768103	2063	{"type":"MultiPoint","coordinates":[]}
1_1_2_49	314.4456364	1	ssp245	6.747449143	2064	{"type":"MultiPoint","coordinates":[]}
1_1_2_50	343.9054878	1	ssp245	7.338118171	2065	{"type":"MultiPoint","coordinates":[]}
1_1_2_51	332.3970232	1	ssp245	7.067662604	2066	{"type":"MultiPoint","coordinates":[]}
1_1_2_52	326.8148984	1	ssp245	7.068052609	2067	{"type":"MultiPoint","coordinates":[]}
1_1_2_53	281.7664364	1	ssp245	6.910040987	2068	{"type":"MultiPoint","coordinates":[]}
1_1_2_54	341.6911542	1	ssp245	7.258102093	2069	{"type":"MultiPoint","coordinates":[]}
1_1_2_55	331.5671759	1	ssp245	6.689760915	2070	{"type":"MultiPoint","coordinates":[]}
1_1_2_56	335.3446292	1	ssp245	6.507857966	2071	{"type":"MultiPoint","coordinates":[]}
1_1_2_57	321.2515553	1	ssp245	7.004122395	2072	{"type":"MultiPoint","coordinates":[]}
1_1_2_58	323.1528211	1	ssp245	7.083763419	2073	{"type":"MultiPoint","coordinates":[]}
1_1_2_59	338.4487661	1	ssp245	7.372592547	2074	{"type":"MultiPoint","coordinates":[]}
1_1_2_60	351.9854464	1	ssp245	7.170670909	2075	{"type":"MultiPoint","coordinates":[]}
1_1_2_61	336.1759092	1	ssp245	7.069709308	2076	{"type":"MultiPoint","coordinates":[]}
1_1_2_62	330.2872081	1	ssp245	7.283117042	2077	{"type":"MultiPoint","coordinates":[]}
1_1_2_63	321.5028425	1	ssp245	7.116367364	2078	{"type":"MultiPoint","coordinates":[]}
1_1_2_64	346.0769606	1	ssp245	7.377734556	2079	{"type":"MultiPoint","coordinates":[]}
1_1_2_65	343.9285906	1	ssp245	7.362018833	2080	{"type":"MultiPoint","coordinates":[]}
1_1_2_66	338.6125559	1	ssp245	6.825112093	2081	{"type":"MultiPoint","coordinates":[]}
1_1_2_67	344.7404362	1	ssp245	6.730990305	2082	{"type":"MultiPoint","coordinates":[]}
1_1_2_68	305.2299692	1	ssp245	7.881922215	2083	{"type":"MultiPoint","coordinates":[]}
1_1_2_69	350.9084852	1	ssp245	7.497821796	2084	{"type":"MultiPoint","coordinates":[]}
1_1_2_70	350.3629417	1	ssp245	7.172178224	2085	{"type":"MultiPoint","coordinates":[]}
1_1_2_71	345.0256089	1	ssp245	7.547913287	2086	{"type":"MultiPoint","coordinates":[]}
1_1_2_72	318.909488	1	ssp245	7.768436177	2087	{"type":"MultiPoint","coordinates":[]}
1_1_2_73	343.19161	1	ssp245	7.524799545	2088	{"type":"MultiPoint","coordinates":[]}
1_1_2_74	304.7767983	1	ssp245	7.4865143	2089	{"type":"MultiPoint","coordinates":[]}
1_1_2_75	306.615108	1	ssp245	7.553642842	2090	{"type":"MultiPoint","coordinates":[]}
1_1_2_76	332.5741142	1	ssp245	7.142974619	2091	{"type":"MultiPoint","coordinates":[]}
1_1_2_77	324.2334061	1	ssp245	7.520969912	2092	{"type":"MultiPoint","coordinates":[]}
1_1_2_78	316.2719136	1	ssp245	7.240789904	2093	{"type":"MultiPoint","coordinates":[]}
1_1_2_79	367.7678106	1	ssp245	7.757195863	2094	{"type":"MultiPoint","coordinates":[]}
1_1_2_80	319.3995433	1	ssp245	7.210909217	2095	{"type":"MultiPoint","coordinates":[]}
1_1_2_81	316.3280963	1	ssp245	7.603969499	2096	{"type":"MultiPoint","coordinates":[]}
1_1_2_82	330.5155063	1	ssp245	8.002811543	2097	{"type":"MultiPoint","coordinates":[]}
1_1_2_83	352.7122122	1	ssp245	7.689243743	2098	{"type":"MultiPoint","coordinates":[]}
1_1_2_84	330.0643003	1	ssp245	7.26167197	2099	{"type":"MultiPoint","coordinates":[]}
1_1_2_85	348.7355682	1	ssp245	7.308281429	2100	{"type":"MultiPoint","coordinates":[]}
1_2_0	301.581813	1	ssp585	5.294097818	2015	{"type":"MultiPoint","coordinates":[]}
1_2_1	309.2313526	1	ssp585	5.381915206	2016	{"type":"MultiPoint","coordinates":[]}
1_2_2	297.7631257	1	ssp585	5.32380825	2017	{"type":"MultiPoint","coordinates":[]}
1_2_3	317.3705221	1	ssp585	5.584313887	2018	{"type":"MultiPoint","coordinates":[]}
1_2_4	294.8230497	1	ssp585	5.286464266	2019	{"type":"MultiPoint","coordinates":[]}
1_2_5	304.4632694	1	ssp585	6.216173263	2020	{"type":"MultiPoint","coordinates":[]}
1_2_6	290.7189278	1	ssp585	6.035366651	2021	{"type":"MultiPoint","coordinates":[]}
1_2_7	314.5847221	1	ssp585	6.343259505	2022	{"type":"MultiPoint","coordinates":[]}
1_2_8	312.4076237	1	ssp585	5.96008284	2023	{"type":"MultiPoint","coordinates":[]}
1_2_9	288.1543128	1	ssp585	5.461889175	2024	{"type":"MultiPoint","coordinates":[]}
1_2_10	316.6126039	1	ssp585	6.018119693	2025	{"type":"MultiPoint","coordinates":[]}
1_2_11	301.8065872	1	ssp585	5.491248157	2026	{"type":"MultiPoint","coordinates":[]}
1_2_12	314.3467934	1	ssp585	6.178713308	2027	{"type":"MultiPoint","coordinates":[]}
1_2_13	312.4737508	1	ssp585	5.876799142	2028	{"type":"MultiPoint","coordinates":[]}
1_2_14	301.5592379	1	ssp585	5.91226607	2029	{"type":"MultiPoint","coordinates":[]}
1_2_15	351.6451395	1	ssp585	5.634609849	2030	{"type":"MultiPoint","coordinates":[]}
1_2_16	308.9226729	1	ssp585	5.986118219	2031	{"type":"MultiPoint","coordinates":[]}
1_2_17	344.348137	1	ssp585	6.277274583	2032	{"type":"MultiPoint","coordinates":[]}
1_2_18	331.2166022	1	ssp585	6.289684459	2033	{"type":"MultiPoint","coordinates":[]}
1_2_19	316.6751475	1	ssp585	6.073743614	2034	{"type":"MultiPoint","coordinates":[]}
1_2_20	323.6876672	1	ssp585	5.961215959	2035	{"type":"MultiPoint","coordinates":[]}
1_2_21	325.0642171	1	ssp585	7.080133845	2036	{"type":"MultiPoint","coordinates":[]}
1_2_22	321.7804066	1	ssp585	7.253496483	2037	{"type":"MultiPoint","coordinates":[]}
1_2_23	321.4208535	1	ssp585	6.723762869	2038	{"type":"MultiPoint","coordinates":[]}
1_2_24	351.0500712	1	ssp585	6.850553982	2039	{"type":"MultiPoint","coordinates":[]}
1_2_25	348.9955862	1	ssp585	7.009346588	2040	{"type":"MultiPoint","coordinates":[]}
1_2_26	330.3488855	1	ssp585	6.826057023	2041	{"type":"MultiPoint","coordinates":[]}
1_2_27	329.2589223	1	ssp585	6.591606578	2042	{"type":"MultiPoint","coordinates":[]}
1_2_28	335.2800635	1	ssp585	7.151214408	2043	{"type":"MultiPoint","coordinates":[]}
1_2_29	347.3785953	1	ssp585	6.998745712	2044	{"type":"MultiPoint","coordinates":[]}
1_2_30	314.8923543	1	ssp585	6.663038752	2045	{"type":"MultiPoint","coordinates":[]}
1_2_31	340.8303696	1	ssp585	6.609070071	2046	{"type":"MultiPoint","coordinates":[]}
1_2_32	341.6807777	1	ssp585	7.055700165	2047	{"type":"MultiPoint","coordinates":[]}
1_2_33	315.0166898	1	ssp585	6.955775275	2048	{"type":"MultiPoint","coordinates":[]}
1_2_34	344.1739956	1	ssp585	7.052559408	2049	{"type":"MultiPoint","coordinates":[]}
1_2_35	349.0692246	1	ssp585	6.961597158	2050	{"type":"MultiPoint","coordinates":[]}
1_2_36	325.1777139	1	ssp585	6.710571537	2051	{"type":"MultiPoint","coordinates":[]}
1_2_37	316.2048168	1	ssp585	7.287630724	2052	{"type":"MultiPoint","coordinates":[]}
1_2_38	344.2589201	1	ssp585	6.781736684	2053	{"type":"MultiPoint","coordinates":[]}
1_2_39	334.1151777	1	ssp585	7.532803369	2054	{"type":"MultiPoint","coordinates":[]}
1_2_40	341.8911497	1	ssp585	7.36532139	2055	{"type":"MultiPoint","coordinates":[]}
1_2_41	322.1227565	1	ssp585	7.364960552	2056	{"type":"MultiPoint","coordinates":[]}
1_2_42	303.6516185	1	ssp585	7.69209097	2057	{"type":"MultiPoint","coordinates":[]}
1_2_43	367.6223627	1	ssp585	8.324105796	2058	{"type":"MultiPoint","coordinates":[]}
1_2_44	329.2714549	1	ssp585	7.957867086	2059	{"type":"MultiPoint","coordinates":[]}
1_2_45	305.9623602	1	ssp585	7.918029585	2060	{"type":"MultiPoint","coordinates":[]}
1_2_46	305.3474696	1	ssp585	8.17528349	2061	{"type":"MultiPoint","coordinates":[]}
1_2_47	341.7034587	1	ssp585	7.910714239	2062	{"type":"MultiPoint","coordinates":[]}
1_2_48	343.6007831	1	ssp585	8.630969632	2063	{"type":"MultiPoint","coordinates":[]}
1_2_49	352.6953128	1	ssp585	8.456160479	2064	{"type":"MultiPoint","coordinates":[]}
1_2_50	358.7268154	1	ssp585	8.173331196	2065	{"type":"MultiPoint","coordinates":[]}
1_2_51	313.699301	1	ssp585	8.120313715	2066	{"type":"MultiPoint","coordinates":[]}
1_2_52	279.5839382	1	ssp585	8.648303967	2067	{"type":"MultiPoint","coordinates":[]}
1_2_53	355.1152987	1	ssp585	8.498342677	2068	{"type":"MultiPoint","coordinates":[]}
1_2_54	318.0766951	1	ssp585	8.863414549	2069	{"type":"MultiPoint","coordinates":[]}
1_2_55	314.3454925	1	ssp585	8.661373912	2070	{"type":"MultiPoint","coordinates":[]}
1_2_56	347.2632464	1	ssp585	7.943893019	2071	{"type":"MultiPoint","coordinates":[]}
1_2_57	329.6782439	1	ssp585	8.155600094	2072	{"type":"MultiPoint","coordinates":[]}
1_2_58	344.3942188	1	ssp585	8.600062597	2073	{"type":"MultiPoint","coordinates":[]}
1_2_59	301.5071067	1	ssp585	8.627608264	2074	{"type":"MultiPoint","coordinates":[]}
1_2_60	325.3402407	1	ssp585	9.111132766	2075	{"type":"MultiPoint","coordinates":[]}
1_2_61	359.4958856	1	ssp585	8.002823655	2076	{"type":"MultiPoint","coordinates":[]}
1_2_62	322.099756	1	ssp585	8.292643644	2077	{"type":"MultiPoint","coordinates":[]}
1_2_63	324.3220971	1	ssp585	8.725532764	2078	{"type":"MultiPoint","coordinates":[]}
1_2_64	308.729745	1	ssp585	9.278516289	2079	{"type":"MultiPoint","coordinates":[]}
1_2_65	324.8150158	1	ssp585	8.68596348	2080	{"type":"MultiPoint","coordinates":[]}
1_2_66	352.5639429	1	ssp585	9.271232491	2081	{"type":"MultiPoint","coordinates":[]}
1_2_67	343.8303275	1	ssp585	9.370588704	2082	{"type":"MultiPoint","coordinates":[]}
1_2_68	317.8606634	1	ssp585	9.151531869	2083	{"type":"MultiPoint","coordinates":[]}
1_2_69	309.4255652	1	ssp585	9.377140664	2084	{"type":"MultiPoint","coordinates":[]}
1_2_70	365.2029295	1	ssp585	9.255673144	2085	{"type":"MultiPoint","coordinates":[]}
1_2_71	328.8401871	1	ssp585	9.456365001	2086	{"type":"MultiPoint","coordinates":[]}
1_2_72	315.135955	1	ssp585	8.812053769	2087	{"type":"MultiPoint","coordinates":[]}
1_2_73	349.2407211	1	ssp585	9.485287741	2088	{"type":"MultiPoint","coordinates":[]}
1_2_74	342.5541693	1	ssp585	9.774325139	2089	{"type":"MultiPoint","coordinates":[]}
1_2_75	372.3248577	1	ssp585	9.216710151	2090	{"type":"MultiPoint","coordinates":[]}
1_2_76	327.2440736	1	ssp585	9.325279808	2091	{"type":"MultiPoint","coordinates":[]}
1_2_77	330.8514804	1	ssp585	9.788103642	2092	{"type":"MultiPoint","coordinates":[]}
1_2_78	321.8777095	1	ssp585	9.813751952	2093	{"type":"MultiPoint","coordinates":[]}
1_2_79	317.3821707	1	ssp585	9.839631032	2094	{"type":"MultiPoint","coordinates":[]}
1_2_80	312.6559553	1	ssp585	10.11210884	2095	{"type":"MultiPoint","coordinates":[]}
1_2_81	323.7297623	1	ssp585	9.978739178	2096	{"type":"MultiPoint","coordinates":[]}
1_2_82	348.218924	1	ssp585	10.40396119	2097	{"type":"MultiPoint","coordinates":[]}
1_2_83	337.3316617	1	ssp585	10.53963719	2098	{"type":"MultiPoint","coordinates":[]}
1_2_84	339.1272662	1	ssp585	10.04112643	2099	{"type":"MultiPoint","coordinates":[]}
1_2_85	336.2190934	1	ssp585	10.90735398	2100	{"type":"MultiPoint","coordinates":[]}
2_1_1_0	180.2772222	2	historical	4.842390027	1950	{"type":"MultiPoint","coordinates":[]}
2_1_1_1	182.8867751	2	historical	5.06069752	1951	{"type":"MultiPoint","coordinates":[]}
2_1_1_2	197.9210994	2	historical	4.957777582	1952	{"type":"MultiPoint","coordinates":[]}
2_1_1_3	169.7706191	2	historical	4.766044378	1953	{"type":"MultiPoint","coordinates":[]}
2_1_1_4	189.8785889	2	historical	4.78563683	1954	{"type":"MultiPoint","coordinates":[]}
2_1_1_5	205.5933331	2	historical	5.001731289	1955	{"type":"MultiPoint","coordinates":[]}
2_1_1_6	203.9980983	2	historical	4.773970417	1956	{"type":"MultiPoint","coordinates":[]}
2_1_1_7	215.0507903	2	historical	4.819105061	1957	{"type":"MultiPoint","coordinates":[]}
2_1_1_8	220.2159638	2	historical	4.773563823	1958	{"type":"MultiPoint","coordinates":[]}
2_1_1_9	208.3776663	2	historical	4.712983632	1959	{"type":"MultiPoint","coordinates":[]}
2_1_1_10	175.7512298	2	historical	4.468859441	1960	{"type":"MultiPoint","coordinates":[]}
2_1_1_11	172.6206929	2	historical	4.864713344	1961	{"type":"MultiPoint","coordinates":[]}
2_1_1_12	202.2354265	2	historical	4.57680013	1962	{"type":"MultiPoint","coordinates":[]}
2_1_1_13	177.8689294	2	historical	3.926939665	1963	{"type":"MultiPoint","coordinates":[]}
2_1_1_14	188.2776995	2	historical	3.819314055	1964	{"type":"MultiPoint","coordinates":[]}
2_1_1_15	177.8279255	2	historical	4.475278617	1965	{"type":"MultiPoint","coordinates":[]}
2_1_1_16	196.0839998	2	historical	4.261222948	1966	{"type":"MultiPoint","coordinates":[]}
2_1_1_17	188.501488	2	historical	4.423434709	1967	{"type":"MultiPoint","coordinates":[]}
2_1_1_18	197.2657532	2	historical	4.428080144	1968	{"type":"MultiPoint","coordinates":[]}
2_1_1_19	178.6666996	2	historical	4.591406206	1969	{"type":"MultiPoint","coordinates":[]}
2_1_1_20	181.6969056	2	historical	4.652585579	1970	{"type":"MultiPoint","coordinates":[]}
2_1_1_21	181.886409	2	historical	4.173993166	1971	{"type":"MultiPoint","coordinates":[]}
2_1_1_22	188.3572917	2	historical	3.895331306	1972	{"type":"MultiPoint","coordinates":[]}
2_1_1_23	220.7112802	2	historical	4.610128139	1973	{"type":"MultiPoint","coordinates":[]}
2_1_1_24	205.8126902	2	historical	4.675012915	1974	{"type":"MultiPoint","coordinates":[]}
2_1_1_25	217.572397	2	historical	4.716605508	1975	{"type":"MultiPoint","coordinates":[]}
2_1_1_26	194.0277795	2	historical	3.990111406	1976	{"type":"MultiPoint","coordinates":[]}
2_1_1_27	178.1370237	2	historical	4.54672204	1977	{"type":"MultiPoint","coordinates":[]}
2_1_1_28	189.5971277	2	historical	5.177842797	1978	{"type":"MultiPoint","coordinates":[]}
2_1_1_29	173.0104222	2	historical	4.407122056	1979	{"type":"MultiPoint","coordinates":[]}
2_1_1_30	182.383936	2	historical	4.769449627	1980	{"type":"MultiPoint","coordinates":[]}
2_1_1_31	191.3582137	2	historical	4.222977337	1981	{"type":"MultiPoint","coordinates":[]}
2_1_1_32	190.9418349	2	historical	5.432437806	1982	{"type":"MultiPoint","coordinates":[]}
2_1_1_33	171.9964199	2	historical	4.482855694	1983	{"type":"MultiPoint","coordinates":[]}
2_1_1_34	203.0590318	2	historical	4.019797054	1984	{"type":"MultiPoint","coordinates":[]}
2_1_1_35	181.3295781	2	historical	4.476073435	1985	{"type":"MultiPoint","coordinates":[]}
2_1_1_36	214.7691325	2	historical	5.056776474	1986	{"type":"MultiPoint","coordinates":[]}
2_1_1_37	206.7342662	2	historical	4.140366313	1987	{"type":"MultiPoint","coordinates":[]}
2_1_1_38	188.0407382	2	historical	4.43080781	1988	{"type":"MultiPoint","coordinates":[]}
2_1_1_39	161.9079242	2	historical	4.76177118	1989	{"type":"MultiPoint","coordinates":[]}
2_1_1_40	187.6810123	2	historical	5.592365668	1990	{"type":"MultiPoint","coordinates":[]}
2_1_1_41	214.0044575	2	historical	4.903588611	1991	{"type":"MultiPoint","coordinates":[]}
2_1_1_42	196.0452253	2	historical	4.022770566	1992	{"type":"MultiPoint","coordinates":[]}
2_1_1_43	193.0741239	2	historical	4.608620006	1993	{"type":"MultiPoint","coordinates":[]}
2_1_1_44	199.8705753	2	historical	5.06598505	1994	{"type":"MultiPoint","coordinates":[]}
2_1_1_45	187.286998	2	historical	5.274765416	1995	{"type":"MultiPoint","coordinates":[]}
2_1_1_46	192.6760793	2	historical	4.773318349	1996	{"type":"MultiPoint","coordinates":[]}
2_1_1_47	202.5622149	2	historical	5.469086686	1997	{"type":"MultiPoint","coordinates":[]}
2_1_1_48	187.1307261	2	historical	5.169039584	1998	{"type":"MultiPoint","coordinates":[]}
2_1_1_49	198.6761746	2	historical	5.243759921	1999	{"type":"MultiPoint","coordinates":[]}
2_1_1_50	205.6831387	2	historical	5.488676597	2000	{"type":"MultiPoint","coordinates":[]}
2_1_1_51	194.7600189	2	historical	5.312265799	2001	{"type":"MultiPoint","coordinates":[]}
2_1_1_52	208.4563998	2	historical	5.477942052	2002	{"type":"MultiPoint","coordinates":[]}
2_1_1_53	175.412133	2	historical	5.34669568	2003	{"type":"MultiPoint","coordinates":[]}
2_1_1_54	213.9894947	2	historical	5.143237937	2004	{"type":"MultiPoint","coordinates":[]}
2_1_1_55	185.4394014	2	historical	5.062428947	2005	{"type":"MultiPoint","coordinates":[]}
2_1_1_56	192.190833	2	historical	5.504671385	2006	{"type":"MultiPoint","coordinates":[]}
2_1_1_57	200.82922	2	historical	5.414225218	2007	{"type":"MultiPoint","coordinates":[]}
2_1_1_58	191.7414105	2	historical	5.307891115	2008	{"type":"MultiPoint","coordinates":[]}
2_1_1_59	196.7377715	2	historical	4.723959206	2009	{"type":"MultiPoint","coordinates":[]}
2_1_1_60	197.8885558	2	historical	5.259543176	2010	{"type":"MultiPoint","coordinates":[]}
2_1_1_61	202.4506965	2	historical	5.544577047	2011	{"type":"MultiPoint","coordinates":[]}
2_1_1_62	197.45217	2	historical	4.731081992	2012	{"type":"MultiPoint","coordinates":[]}
2_1_1_63	233.2249972	2	historical	5.558397683	2013	{"type":"MultiPoint","coordinates":[]}
2_1_1_64	193.1741007	2	historical	5.123398797	2014	{"type":"MultiPoint","coordinates":[]}
2_1_2_0	207.4460759	2	ssp245	5.821382915	2015	{"type":"MultiPoint","coordinates":[]}
2_1_2_1	198.1110003	2	ssp245	6.448157404	2016	{"type":"MultiPoint","coordinates":[]}
2_1_2_2	229.1245338	2	ssp245	5.495697943	2017	{"type":"MultiPoint","coordinates":[]}
2_1_2_3	196.4423744	2	ssp245	5.784227768	2018	{"type":"MultiPoint","coordinates":[]}
2_1_2_4	194.1636349	2	ssp245	5.943718316	2019	{"type":"MultiPoint","coordinates":[]}
2_1_2_5	205.1460199	2	ssp245	5.710339123	2020	{"type":"MultiPoint","coordinates":[]}
2_1_2_6	206.4201702	2	ssp245	6.273565686	2021	{"type":"MultiPoint","coordinates":[]}
2_1_2_7	209.5756303	2	ssp245	6.254039986	2022	{"type":"MultiPoint","coordinates":[]}
2_1_2_8	209.7730791	2	ssp245	6.355561735	2023	{"type":"MultiPoint","coordinates":[]}
2_1_2_9	183.914997	2	ssp245	6.099009172	2024	{"type":"MultiPoint","coordinates":[]}
2_1_2_10	205.6642587	2	ssp245	6.545921701	2025	{"type":"MultiPoint","coordinates":[]}
2_1_2_11	214.628151	2	ssp245	5.96683004	2026	{"type":"MultiPoint","coordinates":[]}
2_1_2_12	199.0764324	2	ssp245	6.47640544	2027	{"type":"MultiPoint","coordinates":[]}
2_1_2_13	213.7574316	2	ssp245	6.869512618	2028	{"type":"MultiPoint","coordinates":[]}
2_1_2_14	226.3953279	2	ssp245	6.503874758	2029	{"type":"MultiPoint","coordinates":[]}
2_1_2_15	202.0998932	2	ssp245	6.551059945	2030	{"type":"MultiPoint","coordinates":[]}
2_1_2_16	183.7317486	2	ssp245	6.70631538	2031	{"type":"MultiPoint","coordinates":[]}
2_1_2_17	193.0387643	2	ssp245	6.326052528	2032	{"type":"MultiPoint","coordinates":[]}
2_1_2_18	206.7120627	2	ssp245	6.517092807	2033	{"type":"MultiPoint","coordinates":[]}
2_1_2_19	207.2879483	2	ssp245	6.175712461	2034	{"type":"MultiPoint","coordinates":[]}
2_1_2_20	230.6522984	2	ssp245	6.63345149	2035	{"type":"MultiPoint","coordinates":[]}
2_1_2_21	196.2332861	2	ssp245	6.71740564	2036	{"type":"MultiPoint","coordinates":[]}
2_1_2_22	218.0232424	2	ssp245	6.545066943	2037	{"type":"MultiPoint","coordinates":[]}
2_1_2_23	217.2450254	2	ssp245	6.963240831	2038	{"type":"MultiPoint","coordinates":[]}
2_1_2_24	204.553258	2	ssp245	6.555844529	2039	{"type":"MultiPoint","coordinates":[]}
2_1_2_25	199.8887009	2	ssp245	7.109007052	2040	{"type":"MultiPoint","coordinates":[]}
2_1_2_26	196.3625235	2	ssp245	6.752311311	2041	{"type":"MultiPoint","coordinates":[]}
2_1_2_27	212.4227855	2	ssp245	6.898760452	2042	{"type":"MultiPoint","coordinates":[]}
2_1_2_28	208.1400026	2	ssp245	6.649178831	2043	{"type":"MultiPoint","coordinates":[]}
2_1_2_29	199.5827401	2	ssp245	7.37784297	2044	{"type":"MultiPoint","coordinates":[]}
2_1_2_30	218.912596	2	ssp245	6.859880651	2045	{"type":"MultiPoint","coordinates":[]}
2_1_2_31	214.0298531	2	ssp245	7.656414004	2046	{"type":"MultiPoint","coordinates":[]}
2_1_2_32	201.0881899	2	ssp245	7.70046477	2047	{"type":"MultiPoint","coordinates":[]}
2_1_2_33	233.4889765	2	ssp245	6.920674387	2048	{"type":"MultiPoint","coordinates":[]}
2_1_2_34	200.7517298	2	ssp245	7.231240535	2049	{"type":"MultiPoint","coordinates":[]}
2_1_2_35	216.0424954	2	ssp245	7.324046576	2050	{"type":"MultiPoint","coordinates":[]}
2_1_2_36	200.327287	2	ssp245	6.928328873	2051	{"type":"MultiPoint","coordinates":[]}
2_1_2_37	215.0589016	2	ssp245	7.183078403	2052	{"type":"MultiPoint","coordinates":[]}
2_1_2_38	207.6284116	2	ssp245	7.483820611	2053	{"type":"MultiPoint","coordinates":[]}
2_1_2_39	215.0890826	2	ssp245	7.363580579	2054	{"type":"MultiPoint","coordinates":[]}
2_1_2_40	210.1922497	2	ssp245	7.320995255	2055	{"type":"MultiPoint","coordinates":[]}
2_1_2_41	211.4635247	2	ssp245	7.767499192	2056	{"type":"MultiPoint","coordinates":[]}
2_1_2_42	212.6192139	2	ssp245	7.40152644	2057	{"type":"MultiPoint","coordinates":[]}
2_1_2_43	193.1344486	2	ssp245	7.14836836	2058	{"type":"MultiPoint","coordinates":[]}
2_1_2_44	223.2195628	2	ssp245	7.904709966	2059	{"type":"MultiPoint","coordinates":[]}
2_1_2_45	213.3138081	2	ssp245	7.553704946	2060	{"type":"MultiPoint","coordinates":[]}
2_1_2_46	220.8376401	2	ssp245	6.923356815	2061	{"type":"MultiPoint","coordinates":[]}
2_1_2_47	245.5574433	2	ssp245	7.967948029	2062	{"type":"MultiPoint","coordinates":[]}
2_1_2_48	202.0043446	2	ssp245	7.807705133	2063	{"type":"MultiPoint","coordinates":[]}
2_1_2_49	205.5492605	2	ssp245	7.31335506	2064	{"type":"MultiPoint","coordinates":[]}
2_1_2_50	235.6731247	2	ssp245	7.924686005	2065	{"type":"MultiPoint","coordinates":[]}
2_1_2_51	219.7809891	2	ssp245	7.677618827	2066	{"type":"MultiPoint","coordinates":[]}
2_1_2_52	209.1640088	2	ssp245	7.722584956	2067	{"type":"MultiPoint","coordinates":[]}
2_1_2_53	180.6220335	2	ssp245	7.588784457	2068	{"type":"MultiPoint","coordinates":[]}
2_1_2_54	234.9644803	2	ssp245	7.99576098	2069	{"type":"MultiPoint","coordinates":[]}
2_1_2_55	208.3103133	2	ssp245	7.302209895	2070	{"type":"MultiPoint","coordinates":[]}
2_1_2_56	225.0649323	2	ssp245	7.17969907	2071	{"type":"MultiPoint","coordinates":[]}
2_1_2_57	212.5303925	2	ssp245	7.727969148	2072	{"type":"MultiPoint","coordinates":[]}
2_1_2_58	215.5517769	2	ssp245	7.735636944	2073	{"type":"MultiPoint","coordinates":[]}
2_1_2_59	233.6895233	2	ssp245	7.930620278	2074	{"type":"MultiPoint","coordinates":[]}
2_1_2_60	244.762956	2	ssp245	7.845386031	2075	{"type":"MultiPoint","coordinates":[]}
2_1_2_61	230.9338488	2	ssp245	7.695542385	2076	{"type":"MultiPoint","coordinates":[]}
2_1_2_62	207.9141011	2	ssp245	7.886066558	2077	{"type":"MultiPoint","coordinates":[]}
2_1_2_63	210.1915673	2	ssp245	7.752035481	2078	{"type":"MultiPoint","coordinates":[]}
2_1_2_64	241.030824	2	ssp245	7.972708855	2079	{"type":"MultiPoint","coordinates":[]}
2_1_2_65	231.1366727	2	ssp245	7.91431059	2080	{"type":"MultiPoint","coordinates":[]}
2_1_2_66	236.6333821	2	ssp245	7.525911571	2081	{"type":"MultiPoint","coordinates":[]}
2_1_2_67	222.7316016	2	ssp245	7.278558437	2082	{"type":"MultiPoint","coordinates":[]}
2_1_2_68	194.6742859	2	ssp245	8.50970644	2083	{"type":"MultiPoint","coordinates":[]}
2_1_2_69	233.1051919	2	ssp245	8.204244396	2084	{"type":"MultiPoint","coordinates":[]}
2_1_2_70	247.6134621	2	ssp245	7.806101352	2085	{"type":"MultiPoint","coordinates":[]}
2_1_2_71	236.6878352	2	ssp245	8.24018669	2086	{"type":"MultiPoint","coordinates":[]}
2_1_2_72	211.7095787	2	ssp245	8.334468516	2087	{"type":"MultiPoint","coordinates":[]}
2_1_2_73	230.6069145	2	ssp245	8.193872461	2088	{"type":"MultiPoint","coordinates":[]}
2_1_2_74	201.2545103	2	ssp245	8.070621102	2089	{"type":"MultiPoint","coordinates":[]}
2_1_2_75	200.6294244	2	ssp245	8.204781977	2090	{"type":"MultiPoint","coordinates":[]}
2_1_2_76	221.2494582	2	ssp245	7.763480957	2091	{"type":"MultiPoint","coordinates":[]}
2_1_2_77	211.629306	2	ssp245	8.025573608	2092	{"type":"MultiPoint","coordinates":[]}
2_1_2_78	219.4331379	2	ssp245	7.84929752	2093	{"type":"MultiPoint","coordinates":[]}
2_1_2_79	257.096391	2	ssp245	8.422698681	2094	{"type":"MultiPoint","coordinates":[]}
2_1_2_80	200.7917021	2	ssp245	7.872993541	2095	{"type":"MultiPoint","coordinates":[]}
2_1_2_81	210.3218301	2	ssp245	8.170458144	2096	{"type":"MultiPoint","coordinates":[]}
2_1_2_82	215.6071349	2	ssp245	8.675661221	2097	{"type":"MultiPoint","coordinates":[]}
2_1_2_83	233.4120893	2	ssp245	8.352499828	2098	{"type":"MultiPoint","coordinates":[]}
2_1_2_84	226.4208187	2	ssp245	7.841258644	2099	{"type":"MultiPoint","coordinates":[]}
2_1_2_85	239.8430387	2	ssp245	7.886655086	2100	{"type":"MultiPoint","coordinates":[]}
2_2_0	203.5538757	2	ssp585	5.932210177	2015	{"type":"MultiPoint","coordinates":[]}
2_2_1	201.7499942	2	ssp585	5.994796003	2016	{"type":"MultiPoint","coordinates":[]}
2_2_2	198.7439408	2	ssp585	5.873510549	2017	{"type":"MultiPoint","coordinates":[]}
2_2_3	218.1578455	2	ssp585	6.282680657	2018	{"type":"MultiPoint","coordinates":[]}
2_2_4	192.0319237	2	ssp585	5.887398371	2019	{"type":"MultiPoint","coordinates":[]}
2_2_5	206.5552133	2	ssp585	6.80317688	2020	{"type":"MultiPoint","coordinates":[]}
2_2_6	199.6214795	2	ssp585	6.619732425	2021	{"type":"MultiPoint","coordinates":[]}
2_2_7	212.8438772	2	ssp585	6.884443392	2022	{"type":"MultiPoint","coordinates":[]}
2_2_8	206.2216809	2	ssp585	6.63367252	2023	{"type":"MultiPoint","coordinates":[]}
2_2_9	175.7702092	2	ssp585	6.045257548	2024	{"type":"MultiPoint","coordinates":[]}
2_2_10	224.1532436	2	ssp585	6.602060175	2025	{"type":"MultiPoint","coordinates":[]}
2_2_11	205.9420321	2	ssp585	6.078425036	2026	{"type":"MultiPoint","coordinates":[]}
2_2_12	211.2033009	2	ssp585	6.909366709	2027	{"type":"MultiPoint","coordinates":[]}
2_2_13	215.3073249	2	ssp585	6.453716758	2028	{"type":"MultiPoint","coordinates":[]}
2_2_14	197.6692426	2	ssp585	6.63510947	2029	{"type":"MultiPoint","coordinates":[]}
2_2_15	247.0601968	2	ssp585	6.265110257	2030	{"type":"MultiPoint","coordinates":[]}
2_2_16	206.656113	2	ssp585	6.59660579	2031	{"type":"MultiPoint","coordinates":[]}
2_2_17	245.8292926	2	ssp585	6.909497936	2032	{"type":"MultiPoint","coordinates":[]}
2_2_18	217.4785643	2	ssp585	7.009857475	2033	{"type":"MultiPoint","coordinates":[]}
2_2_19	204.8004553	2	ssp585	6.650898888	2034	{"type":"MultiPoint","coordinates":[]}
2_2_20	210.8090838	2	ssp585	6.489152948	2035	{"type":"MultiPoint","coordinates":[]}
2_2_21	220.6077269	2	ssp585	7.676543458	2036	{"type":"MultiPoint","coordinates":[]}
2_2_22	219.0969504	2	ssp585	7.806192816	2037	{"type":"MultiPoint","coordinates":[]}
2_2_23	222.5955735	2	ssp585	7.177056473	2038	{"type":"MultiPoint","coordinates":[]}
2_2_24	239.2709613	2	ssp585	7.435638599	2039	{"type":"MultiPoint","coordinates":[]}
2_2_25	244.5290569	2	ssp585	7.625283215	2040	{"type":"MultiPoint","coordinates":[]}
2_2_26	217.1214459	2	ssp585	7.42445046	2041	{"type":"MultiPoint","coordinates":[]}
2_2_27	226.4031877	2	ssp585	7.196799218	2042	{"type":"MultiPoint","coordinates":[]}
2_2_28	225.0554598	2	ssp585	7.749805406	2043	{"type":"MultiPoint","coordinates":[]}
2_2_29	231.9294553	2	ssp585	7.562879943	2044	{"type":"MultiPoint","coordinates":[]}
2_2_30	207.4445383	2	ssp585	7.282636468	2045	{"type":"MultiPoint","coordinates":[]}
2_2_31	223.8944767	2	ssp585	7.326817329	2046	{"type":"MultiPoint","coordinates":[]}
2_2_32	223.9649643	2	ssp585	7.707115262	2047	{"type":"MultiPoint","coordinates":[]}
2_2_33	211.7552511	2	ssp585	7.502162853	2048	{"type":"MultiPoint","coordinates":[]}
2_2_34	228.6585316	2	ssp585	7.699320308	2049	{"type":"MultiPoint","coordinates":[]}
2_2_35	236.250874	2	ssp585	7.633765754	2050	{"type":"MultiPoint","coordinates":[]}
2_2_36	219.8245552	2	ssp585	7.314792826	2051	{"type":"MultiPoint","coordinates":[]}
2_2_37	204.6473438	2	ssp585	7.907227559	2052	{"type":"MultiPoint","coordinates":[]}
2_2_38	230.9384603	2	ssp585	7.419936118	2053	{"type":"MultiPoint","coordinates":[]}
2_2_39	218.1479924	2	ssp585	8.19104153	2054	{"type":"MultiPoint","coordinates":[]}
2_2_40	229.1103452	2	ssp585	7.975382123	2055	{"type":"MultiPoint","coordinates":[]}
2_2_41	222.5255032	2	ssp585	7.947663491	2056	{"type":"MultiPoint","coordinates":[]}
2_2_42	206.467766	2	ssp585	8.292518078	2057	{"type":"MultiPoint","coordinates":[]}
2_2_43	232.1804907	2	ssp585	8.955171482	2058	{"type":"MultiPoint","coordinates":[]}
2_2_44	225.4193463	2	ssp585	8.572057392	2059	{"type":"MultiPoint","coordinates":[]}
2_2_45	205.9491095	2	ssp585	8.529852631	2060	{"type":"MultiPoint","coordinates":[]}
2_2_46	206.0233823	2	ssp585	8.769104759	2061	{"type":"MultiPoint","coordinates":[]}
2_2_47	230.7093051	2	ssp585	8.483097921	2062	{"type":"MultiPoint","coordinates":[]}
2_2_48	221.9531321	2	ssp585	9.26285138	2063	{"type":"MultiPoint","coordinates":[]}
2_2_49	239.8166115	2	ssp585	9.082462037	2064	{"type":"MultiPoint","coordinates":[]}
2_2_50	248.507809	2	ssp585	8.782180071	2065	{"type":"MultiPoint","coordinates":[]}
2_2_51	206.7321877	2	ssp585	8.691922071	2066	{"type":"MultiPoint","coordinates":[]}
2_2_52	183.8871597	2	ssp585	9.197773018	2067	{"type":"MultiPoint","coordinates":[]}
2_2_53	239.6050999	2	ssp585	9.032974939	2068	{"type":"MultiPoint","coordinates":[]}
2_2_54	223.4995154	2	ssp585	9.448535923	2069	{"type":"MultiPoint","coordinates":[]}
2_2_55	211.9600313	2	ssp585	9.346480504	2070	{"type":"MultiPoint","coordinates":[]}
2_2_56	236.3209524	2	ssp585	8.65480626	2071	{"type":"MultiPoint","coordinates":[]}
2_2_57	206.8074422	2	ssp585	8.750054248	2072	{"type":"MultiPoint","coordinates":[]}
2_2_58	227.2807547	2	ssp585	9.262225009	2073	{"type":"MultiPoint","coordinates":[]}
2_2_59	200.535529	2	ssp585	9.327854884	2074	{"type":"MultiPoint","coordinates":[]}
2_2_60	219.8734523	2	ssp585	9.673379983	2075	{"type":"MultiPoint","coordinates":[]}
2_2_61	254.8518484	2	ssp585	8.651354261	2076	{"type":"MultiPoint","coordinates":[]}
2_2_62	219.2724704	2	ssp585	8.791651186	2077	{"type":"MultiPoint","coordinates":[]}
2_2_63	210.4040131	2	ssp585	9.259909672	2078	{"type":"MultiPoint","coordinates":[]}
2_2_64	203.5040399	2	ssp585	9.857303618	2079	{"type":"MultiPoint","coordinates":[]}
2_2_65	219.6363792	2	ssp585	9.243489268	2080	{"type":"MultiPoint","coordinates":[]}
2_2_66	242.9764829	2	ssp585	9.863632924	2081	{"type":"MultiPoint","coordinates":[]}
2_2_67	227.7003012	2	ssp585	9.955818858	2082	{"type":"MultiPoint","coordinates":[]}
2_2_68	205.6079944	2	ssp585	9.761048007	2083	{"type":"MultiPoint","coordinates":[]}
2_2_69	203.0155701	2	ssp585	9.981647033	2084	{"type":"MultiPoint","coordinates":[]}
2_2_70	246.9108668	2	ssp585	9.911004976	2085	{"type":"MultiPoint","coordinates":[]}
2_2_71	229.9010406	2	ssp585	9.968999196	2086	{"type":"MultiPoint","coordinates":[]}
2_2_72	200.7393197	2	ssp585	9.498642209	2087	{"type":"MultiPoint","coordinates":[]}
2_2_73	247.9013747	2	ssp585	10.12196637	2088	{"type":"MultiPoint","coordinates":[]}
2_2_74	236.3221455	2	ssp585	10.35973689	2089	{"type":"MultiPoint","coordinates":[]}
2_2_75	256.0040297	2	ssp585	9.910233313	2090	{"type":"MultiPoint","coordinates":[]}
2_2_76	233.3137899	2	ssp585	9.851225448	2091	{"type":"MultiPoint","coordinates":[]}
2_2_77	217.211869	2	ssp585	10.40842618	2092	{"type":"MultiPoint","coordinates":[]}
2_2_78	199.9158457	2	ssp585	10.4278553	2093	{"type":"MultiPoint","coordinates":[]}
2_2_79	208.1199949	2	ssp585	10.44407741	2094	{"type":"MultiPoint","coordinates":[]}
2_2_80	203.6616398	2	ssp585	10.63003193	2095	{"type":"MultiPoint","coordinates":[]}
2_2_81	231.0360236	2	ssp585	10.57606357	2096	{"type":"MultiPoint","coordinates":[]}
2_2_82	234.5615207	2	ssp585	10.96196144	2097	{"type":"MultiPoint","coordinates":[]}
2_2_83	219.6593211	2	ssp585	11.11068374	2098	{"type":"MultiPoint","coordinates":[]}
2_2_84	227.0012057	2	ssp585	10.64794233	2099	{"type":"MultiPoint","coordinates":[]}
2_2_85	221.4145002	2	ssp585	11.50214222	2100	{"type":"MultiPoint","coordinates":[]}
3_1_1_0	193.4396608	3	historical	4.17459356	1950	{"type":"MultiPoint","coordinates":[]}
3_1_1_1	186.5145903	3	historical	4.480764659	1951	{"type":"MultiPoint","coordinates":[]}
3_1_1_2	202.8870086	3	historical	4.278114828	1952	{"type":"MultiPoint","coordinates":[]}
3_1_1_3	178.8249171	3	historical	4.157663294	1953	{"type":"MultiPoint","coordinates":[]}
3_1_1_4	198.0203672	3	historical	4.165113769	1954	{"type":"MultiPoint","coordinates":[]}
3_1_1_5	214.0838286	3	historical	4.347855557	1955	{"type":"MultiPoint","coordinates":[]}
3_1_1_6	210.5804631	3	historical	4.110833142	1956	{"type":"MultiPoint","coordinates":[]}
3_1_1_7	220.6961069	3	historical	4.146374566	1957	{"type":"MultiPoint","coordinates":[]}
3_1_1_8	228.1429695	3	historical	4.105715312	1958	{"type":"MultiPoint","coordinates":[]}
3_1_1_9	219.0135792	3	historical	4.066288245	1959	{"type":"MultiPoint","coordinates":[]}
3_1_1_10	184.6021449	3	historical	3.855429345	1960	{"type":"MultiPoint","coordinates":[]}
3_1_1_11	179.0151879	3	historical	4.262925462	1961	{"type":"MultiPoint","coordinates":[]}
3_1_1_12	208.5676252	3	historical	3.96578391	1962	{"type":"MultiPoint","coordinates":[]}
3_1_1_13	187.6410949	3	historical	3.196163009	1963	{"type":"MultiPoint","coordinates":[]}
3_1_1_14	195.5893194	3	historical	3.211000787	1964	{"type":"MultiPoint","coordinates":[]}
3_1_1_15	189.8107018	3	historical	3.822884733	1965	{"type":"MultiPoint","coordinates":[]}
3_1_1_16	206.5063367	3	historical	3.584236844	1966	{"type":"MultiPoint","coordinates":[]}
3_1_1_17	195.6793213	3	historical	3.747485317	1967	{"type":"MultiPoint","coordinates":[]}
3_1_1_18	204.7714417	3	historical	3.821158381	1968	{"type":"MultiPoint","coordinates":[]}
3_1_1_19	185.3983754	3	historical	3.967746198	1969	{"type":"MultiPoint","coordinates":[]}
3_1_1_20	191.0011093	3	historical	3.990090606	1970	{"type":"MultiPoint","coordinates":[]}
3_1_1_21	192.2493841	3	historical	3.553025982	1971	{"type":"MultiPoint","coordinates":[]}
3_1_1_22	194.8000293	3	historical	3.218250103	1972	{"type":"MultiPoint","coordinates":[]}
3_1_1_23	222.4660071	3	historical	3.983402007	1973	{"type":"MultiPoint","coordinates":[]}
3_1_1_24	217.0424442	3	historical	3.981673724	1974	{"type":"MultiPoint","coordinates":[]}
3_1_1_25	224.8042866	3	historical	4.022100433	1975	{"type":"MultiPoint","coordinates":[]}
3_1_1_26	199.2905542	3	historical	3.336490568	1976	{"type":"MultiPoint","coordinates":[]}
3_1_1_27	185.0998922	3	historical	3.866953487	1977	{"type":"MultiPoint","coordinates":[]}
3_1_1_28	198.8800603	3	historical	4.512603629	1978	{"type":"MultiPoint","coordinates":[]}
3_1_1_29	181.2101441	3	historical	3.744035823	1979	{"type":"MultiPoint","coordinates":[]}
3_1_1_30	189.9285248	3	historical	4.144517114	1980	{"type":"MultiPoint","coordinates":[]}
3_1_1_31	200.4633314	3	historical	3.624717349	1981	{"type":"MultiPoint","coordinates":[]}
3_1_1_32	197.4546119	3	historical	4.832925655	1982	{"type":"MultiPoint","coordinates":[]}
3_1_1_33	180.2197341	3	historical	3.840148316	1983	{"type":"MultiPoint","coordinates":[]}
3_1_1_34	208.9760421	3	historical	3.411432977	1984	{"type":"MultiPoint","coordinates":[]}
3_1_1_35	186.4360619	3	historical	3.902133184	1985	{"type":"MultiPoint","coordinates":[]}
3_1_1_36	223.5075314	3	historical	4.352406076	1986	{"type":"MultiPoint","coordinates":[]}
3_1_1_37	216.1404661	3	historical	3.493983093	1987	{"type":"MultiPoint","coordinates":[]}
3_1_1_38	201.2769569	3	historical	3.746439634	1988	{"type":"MultiPoint","coordinates":[]}
3_1_1_39	172.8085651	3	historical	4.154789327	1989	{"type":"MultiPoint","coordinates":[]}
3_1_1_40	193.4936088	3	historical	5.001456275	1990	{"type":"MultiPoint","coordinates":[]}
3_1_1_41	226.0815284	3	historical	4.265694641	1991	{"type":"MultiPoint","coordinates":[]}
3_1_1_42	204.9686517	3	historical	3.370223457	1992	{"type":"MultiPoint","coordinates":[]}
3_1_1_43	197.4566776	3	historical	3.959591819	1993	{"type":"MultiPoint","coordinates":[]}
3_1_1_44	207.6903439	3	historical	4.396432251	1994	{"type":"MultiPoint","coordinates":[]}
3_1_1_45	197.2424566	3	historical	4.713284247	1995	{"type":"MultiPoint","coordinates":[]}
3_1_1_46	201.4578105	3	historical	4.148671196	1996	{"type":"MultiPoint","coordinates":[]}
3_1_1_47	208.886376	3	historical	4.842451394	1997	{"type":"MultiPoint","coordinates":[]}
3_1_1_48	194.6478607	3	historical	4.526410242	1998	{"type":"MultiPoint","coordinates":[]}
3_1_1_49	204.6974809	3	historical	4.613948102	1999	{"type":"MultiPoint","coordinates":[]}
3_1_1_50	214.6797822	3	historical	4.814403687	2000	{"type":"MultiPoint","coordinates":[]}
3_1_1_51	206.0704567	3	historical	4.657813676	2001	{"type":"MultiPoint","coordinates":[]}
3_1_1_52	219.3381287	3	historical	4.842660133	2002	{"type":"MultiPoint","coordinates":[]}
3_1_1_53	184.1863455	3	historical	4.705448952	2003	{"type":"MultiPoint","coordinates":[]}
3_1_1_54	219.0552242	3	historical	4.522215168	2004	{"type":"MultiPoint","coordinates":[]}
3_1_1_55	196.1058122	3	historical	4.40892918	2005	{"type":"MultiPoint","coordinates":[]}
3_1_1_56	197.7088681	3	historical	4.849442288	2006	{"type":"MultiPoint","coordinates":[]}
3_1_1_57	207.868919	3	historical	4.807451103	2007	{"type":"MultiPoint","coordinates":[]}
3_1_1_58	200.0065522	3	historical	4.70907773	2008	{"type":"MultiPoint","coordinates":[]}
3_1_1_59	201.1420731	3	historical	4.070391316	2009	{"type":"MultiPoint","coordinates":[]}
3_1_1_60	207.2985784	3	historical	4.637619835	2010	{"type":"MultiPoint","coordinates":[]}
3_1_1_61	208.4525255	3	historical	4.913276291	2011	{"type":"MultiPoint","coordinates":[]}
3_1_1_62	206.1304489	3	historical	4.070194224	2012	{"type":"MultiPoint","coordinates":[]}
3_1_1_63	243.6236533	3	historical	4.939404178	2013	{"type":"MultiPoint","coordinates":[]}
3_1_1_64	202.6785631	3	historical	4.547119555	2014	{"type":"MultiPoint","coordinates":[]}
3_1_2_0	216.0529441	3	ssp245	5.197707343	2015	{"type":"MultiPoint","coordinates":[]}
3_1_2_1	211.2644579	3	ssp245	5.808565124	2016	{"type":"MultiPoint","coordinates":[]}
3_1_2_2	241.2078147	3	ssp245	4.824642222	2017	{"type":"MultiPoint","coordinates":[]}
3_1_2_3	203.8717695	3	ssp245	5.146849262	2018	{"type":"MultiPoint","coordinates":[]}
3_1_2_4	200.415454	3	ssp245	5.266728349	2019	{"type":"MultiPoint","coordinates":[]}
3_1_2_5	213.5439335	3	ssp245	5.106159914	2020	{"type":"MultiPoint","coordinates":[]}
3_1_2_6	216.2739743	3	ssp245	5.642825141	2021	{"type":"MultiPoint","coordinates":[]}
3_1_2_7	218.2893277	3	ssp245	5.620743352	2022	{"type":"MultiPoint","coordinates":[]}
3_1_2_8	218.4435697	3	ssp245	5.684470014	2023	{"type":"MultiPoint","coordinates":[]}
3_1_2_9	186.904281	3	ssp245	5.478986162	2024	{"type":"MultiPoint","coordinates":[]}
3_1_2_10	209.4700729	3	ssp245	5.908918022	2025	{"type":"MultiPoint","coordinates":[]}
3_1_2_11	230.473604	3	ssp245	5.318502831	2026	{"type":"MultiPoint","coordinates":[]}
3_1_2_12	207.0719449	3	ssp245	5.824407745	2027	{"type":"MultiPoint","coordinates":[]}
3_1_2_13	224.3605633	3	ssp245	6.213728597	2028	{"type":"MultiPoint","coordinates":[]}
3_1_2_14	239.9469078	3	ssp245	5.837913024	2029	{"type":"MultiPoint","coordinates":[]}
3_1_2_15	213.5575024	3	ssp245	5.884100524	2030	{"type":"MultiPoint","coordinates":[]}
3_1_2_16	195.4020977	3	ssp245	6.043046057	2031	{"type":"MultiPoint","coordinates":[]}
3_1_2_17	202.9551595	3	ssp245	5.683057092	2032	{"type":"MultiPoint","coordinates":[]}
3_1_2_18	217.7938843	3	ssp245	5.861520047	2033	{"type":"MultiPoint","coordinates":[]}
3_1_2_19	215.4015622	3	ssp245	5.477350237	2034	{"type":"MultiPoint","coordinates":[]}
3_1_2_20	239.3487018	3	ssp245	5.954386581	2035	{"type":"MultiPoint","coordinates":[]}
3_1_2_21	205.9796096	3	ssp245	6.037365872	2036	{"type":"MultiPoint","coordinates":[]}
3_1_2_22	233.0148617	3	ssp245	5.865295171	2037	{"type":"MultiPoint","coordinates":[]}
3_1_2_23	227.7799406	3	ssp245	6.281226919	2038	{"type":"MultiPoint","coordinates":[]}
3_1_2_24	215.1882605	3	ssp245	5.872210212	2039	{"type":"MultiPoint","coordinates":[]}
3_1_2_25	210.9059171	3	ssp245	6.451723582	2040	{"type":"MultiPoint","coordinates":[]}
3_1_2_26	210.5890988	3	ssp245	6.16841312	2041	{"type":"MultiPoint","coordinates":[]}
3_1_2_27	220.3470471	3	ssp245	6.252651494	2042	{"type":"MultiPoint","coordinates":[]}
3_1_2_28	217.5636653	3	ssp245	6.019822651	2043	{"type":"MultiPoint","coordinates":[]}
3_1_2_29	205.5884226	3	ssp245	6.751972391	2044	{"type":"MultiPoint","coordinates":[]}
3_1_2_30	228.4355001	3	ssp245	6.241096999	2045	{"type":"MultiPoint","coordinates":[]}
3_1_2_31	222.5978592	3	ssp245	6.97840628	2046	{"type":"MultiPoint","coordinates":[]}
3_1_2_32	212.2595788	3	ssp245	7.005718169	2047	{"type":"MultiPoint","coordinates":[]}
3_1_2_33	241.0990122	3	ssp245	6.256931369	2048	{"type":"MultiPoint","coordinates":[]}
3_1_2_34	207.5598002	3	ssp245	6.610609161	2049	{"type":"MultiPoint","coordinates":[]}
3_1_2_35	228.1182706	3	ssp245	6.661686605	2050	{"type":"MultiPoint","coordinates":[]}
3_1_2_36	209.6222295	3	ssp245	6.280939934	2051	{"type":"MultiPoint","coordinates":[]}
3_1_2_37	226.1313357	3	ssp245	6.510726796	2052	{"type":"MultiPoint","coordinates":[]}
3_1_2_38	215.9525473	3	ssp245	6.809486574	2053	{"type":"MultiPoint","coordinates":[]}
3_1_2_39	222.4272833	3	ssp245	6.727584232	2054	{"type":"MultiPoint","coordinates":[]}
3_1_2_40	215.4894835	3	ssp245	6.665890388	2055	{"type":"MultiPoint","coordinates":[]}
3_1_2_41	219.5496662	3	ssp245	7.040353769	2056	{"type":"MultiPoint","coordinates":[]}
3_1_2_42	219.3971519	3	ssp245	6.741304925	2057	{"type":"MultiPoint","coordinates":[]}
3_1_2_43	202.6440327	3	ssp245	6.536922143	2058	{"type":"MultiPoint","coordinates":[]}
3_1_2_44	233.659688	3	ssp245	7.241216434	2059	{"type":"MultiPoint","coordinates":[]}
3_1_2_45	220.0036972	3	ssp245	6.871009094	2060	{"type":"MultiPoint","coordinates":[]}
3_1_2_46	230.7522324	3	ssp245	6.29243701	2061	{"type":"MultiPoint","coordinates":[]}
3_1_2_47	251.9654137	3	ssp245	7.286030044	2062	{"type":"MultiPoint","coordinates":[]}
3_1_2_48	213.8864717	3	ssp245	7.163460583	2063	{"type":"MultiPoint","coordinates":[]}
3_1_2_49	216.8652804	3	ssp245	6.675163226	2064	{"type":"MultiPoint","coordinates":[]}
3_1_2_50	248.6501171	3	ssp245	7.301536492	2065	{"type":"MultiPoint","coordinates":[]}
3_1_2_51	232.5971172	3	ssp245	7.018765575	2066	{"type":"MultiPoint","coordinates":[]}
3_1_2_52	219.475312	3	ssp245	7.114189553	2067	{"type":"MultiPoint","coordinates":[]}
3_1_2_53	193.2211929	3	ssp245	6.926758613	2068	{"type":"MultiPoint","coordinates":[]}
3_1_2_54	248.2951173	3	ssp245	7.297494668	2069	{"type":"MultiPoint","coordinates":[]}
3_1_2_55	219.3951522	3	ssp245	6.679123651	2070	{"type":"MultiPoint","coordinates":[]}
3_1_2_56	239.0799506	3	ssp245	6.551459575	2071	{"type":"MultiPoint","coordinates":[]}
3_1_2_57	222.6400363	3	ssp245	7.052481034	2072	{"type":"MultiPoint","coordinates":[]}
3_1_2_58	223.5179902	3	ssp245	7.065292193	2073	{"type":"MultiPoint","coordinates":[]}
3_1_2_59	239.3552045	3	ssp245	7.296715005	2074	{"type":"MultiPoint","coordinates":[]}
3_1_2_60	255.0688117	3	ssp245	7.195216057	2075	{"type":"MultiPoint","coordinates":[]}
3_1_2_61	241.3164699	3	ssp245	7.057492182	2076	{"type":"MultiPoint","coordinates":[]}
3_1_2_62	217.2133436	3	ssp245	7.270620223	2077	{"type":"MultiPoint","coordinates":[]}
3_1_2_63	221.3521938	3	ssp245	7.073859237	2078	{"type":"MultiPoint","coordinates":[]}
3_1_2_64	252.2087592	3	ssp245	7.305332648	2079	{"type":"MultiPoint","coordinates":[]}
3_1_2_65	243.4621267	3	ssp245	7.177067757	2080	{"type":"MultiPoint","coordinates":[]}
3_1_2_66	245.1254748	3	ssp245	6.89861654	2081	{"type":"MultiPoint","coordinates":[]}
3_1_2_67	233.4931568	3	ssp245	6.665452892	2082	{"type":"MultiPoint","coordinates":[]}
3_1_2_68	205.95213	3	ssp245	7.882345377	2083	{"type":"MultiPoint","coordinates":[]}
3_1_2_69	250.2008865	3	ssp245	7.531082988	2084	{"type":"MultiPoint","coordinates":[]}
3_1_2_70	258.2908477	3	ssp245	7.16894056	2085	{"type":"MultiPoint","coordinates":[]}
3_1_2_71	250.8680389	3	ssp245	7.558655083	2086	{"type":"MultiPoint","coordinates":[]}
3_1_2_72	219.4573584	3	ssp245	7.649213434	2087	{"type":"MultiPoint","coordinates":[]}
3_1_2_73	246.6104603	3	ssp245	7.518281404	2088	{"type":"MultiPoint","coordinates":[]}
3_1_2_74	212.0839462	3	ssp245	7.454869495	2089	{"type":"MultiPoint","coordinates":[]}
3_1_2_75	211.6391542	3	ssp245	7.562767695	2090	{"type":"MultiPoint","coordinates":[]}
3_1_2_76	234.8849282	3	ssp245	7.100817884	2091	{"type":"MultiPoint","coordinates":[]}
3_1_2_77	220.2682177	3	ssp245	7.356047406	2092	{"type":"MultiPoint","coordinates":[]}
3_1_2_78	231.6689888	3	ssp245	7.226415371	2093	{"type":"MultiPoint","coordinates":[]}
3_1_2_79	267.885653	3	ssp245	7.745113095	2094	{"type":"MultiPoint","coordinates":[]}
3_1_2_80	206.7048868	3	ssp245	7.276488475	2095	{"type":"MultiPoint","coordinates":[]}
3_1_2_81	213.4290572	3	ssp245	7.598272878	2096	{"type":"MultiPoint","coordinates":[]}
3_1_2_82	222.6386849	3	ssp245	8.048071641	2097	{"type":"MultiPoint","coordinates":[]}
3_1_2_83	241.8552279	3	ssp245	7.68171094	2098	{"type":"MultiPoint","coordinates":[]}
3_1_2_84	236.4965713	3	ssp245	7.192227327	2099	{"type":"MultiPoint","coordinates":[]}
3_1_2_85	254.1947791	3	ssp245	7.270004786	2100	{"type":"MultiPoint","coordinates":[]}
3_2_0	210.6293698	3	ssp585	5.271824011	2015	{"type":"MultiPoint","coordinates":[]}
3_2_1	213.5479181	3	ssp585	5.324182962	2016	{"type":"MultiPoint","coordinates":[]}
3_2_2	202.4929971	3	ssp585	5.177425166	2017	{"type":"MultiPoint","coordinates":[]}
3_2_3	228.8615346	3	ssp585	5.657033633	2018	{"type":"MultiPoint","coordinates":[]}
3_2_4	202.9504085	3	ssp585	5.278259976	2019	{"type":"MultiPoint","coordinates":[]}
3_2_5	214.6761977	3	ssp585	6.131605613	2020	{"type":"MultiPoint","coordinates":[]}
3_2_6	212.3873608	3	ssp585	5.981056558	2021	{"type":"MultiPoint","coordinates":[]}
3_2_7	215.0837928	3	ssp585	6.236265023	2022	{"type":"MultiPoint","coordinates":[]}
3_2_8	218.8241952	3	ssp585	5.953157424	2023	{"type":"MultiPoint","coordinates":[]}
3_2_9	188.9127078	3	ssp585	5.417661492	2024	{"type":"MultiPoint","coordinates":[]}
3_2_10	230.4483639	3	ssp585	5.906023601	2025	{"type":"MultiPoint","coordinates":[]}
3_2_11	219.1012474	3	ssp585	5.442163452	2026	{"type":"MultiPoint","coordinates":[]}
3_2_12	221.6715453	3	ssp585	6.262578765	2027	{"type":"MultiPoint","coordinates":[]}
3_2_13	224.5322055	3	ssp585	5.828670035	2028	{"type":"MultiPoint","coordinates":[]}
3_2_14	206.6928411	3	ssp585	6.018806041	2029	{"type":"MultiPoint","coordinates":[]}
3_2_15	256.606272	3	ssp585	5.619003686	2030	{"type":"MultiPoint","coordinates":[]}
3_2_16	220.0977491	3	ssp585	5.96737769	2031	{"type":"MultiPoint","coordinates":[]}
3_2_17	260.4388828	3	ssp585	6.218848384	2032	{"type":"MultiPoint","coordinates":[]}
3_2_18	223.191813	3	ssp585	6.386246329	2033	{"type":"MultiPoint","coordinates":[]}
3_2_19	215.1307484	3	ssp585	5.98275221	2034	{"type":"MultiPoint","coordinates":[]}
3_2_20	220.6129099	3	ssp585	5.834111407	2035	{"type":"MultiPoint","coordinates":[]}
3_2_21	236.2043397	3	ssp585	7.007223013	2036	{"type":"MultiPoint","coordinates":[]}
3_2_22	225.5341134	3	ssp585	7.127830583	2037	{"type":"MultiPoint","coordinates":[]}
3_2_23	226.9282093	3	ssp585	6.491030204	2038	{"type":"MultiPoint","coordinates":[]}
3_2_24	240.4914391	3	ssp585	6.765824012	2039	{"type":"MultiPoint","coordinates":[]}
3_2_25	251.7648422	3	ssp585	6.963904555	2040	{"type":"MultiPoint","coordinates":[]}
3_2_26	227.9112937	3	ssp585	6.763196292	2041	{"type":"MultiPoint","coordinates":[]}
3_2_27	238.5495376	3	ssp585	6.583381234	2042	{"type":"MultiPoint","coordinates":[]}
3_2_28	235.1881628	3	ssp585	7.089367147	2043	{"type":"MultiPoint","coordinates":[]}
3_2_29	237.4084993	3	ssp585	6.908259541	2044	{"type":"MultiPoint","coordinates":[]}
3_2_30	217.3620681	3	ssp585	6.694950693	2045	{"type":"MultiPoint","coordinates":[]}
3_2_31	235.1594989	3	ssp585	6.718656842	2046	{"type":"MultiPoint","coordinates":[]}
3_2_32	241.7262721	3	ssp585	7.070606684	2047	{"type":"MultiPoint","coordinates":[]}
3_2_33	217.3755659	3	ssp585	6.890038003	2048	{"type":"MultiPoint","coordinates":[]}
3_2_34	244.3279217	3	ssp585	7.030941929	2049	{"type":"MultiPoint","coordinates":[]}
3_2_35	248.474823	3	ssp585	7.008498317	2050	{"type":"MultiPoint","coordinates":[]}
3_2_36	226.3312433	3	ssp585	6.671253748	2051	{"type":"MultiPoint","coordinates":[]}
3_2_37	214.9972294	3	ssp585	7.26037091	2052	{"type":"MultiPoint","coordinates":[]}
3_2_38	243.1864292	3	ssp585	6.741370931	2053	{"type":"MultiPoint","coordinates":[]}
3_2_39	229.1971245	3	ssp585	7.539880265	2054	{"type":"MultiPoint","coordinates":[]}
3_2_40	237.9921052	3	ssp585	7.344494902	2055	{"type":"MultiPoint","coordinates":[]}
3_2_41	231.040815	3	ssp585	7.303255882	2056	{"type":"MultiPoint","coordinates":[]}
3_2_42	212.0228969	3	ssp585	7.721306567	2057	{"type":"MultiPoint","coordinates":[]}
3_2_43	242.7088925	3	ssp585	8.314699164	2058	{"type":"MultiPoint","coordinates":[]}
3_2_44	234.0296988	3	ssp585	7.876129321	2059	{"type":"MultiPoint","coordinates":[]}
3_2_45	212.0113102	3	ssp585	7.953023678	2060	{"type":"MultiPoint","coordinates":[]}
3_2_46	215.0326207	3	ssp585	8.194987861	2061	{"type":"MultiPoint","coordinates":[]}
3_2_47	240.9860264	3	ssp585	7.829524052	2062	{"type":"MultiPoint","coordinates":[]}
3_2_48	230.1549045	3	ssp585	8.587053687	2063	{"type":"MultiPoint","coordinates":[]}
3_2_49	251.7696444	3	ssp585	8.40949902	2064	{"type":"MultiPoint","coordinates":[]}
3_2_50	257.7815847	3	ssp585	8.0756654	2065	{"type":"MultiPoint","coordinates":[]}
3_2_51	216.1131157	3	ssp585	8.046736199	2066	{"type":"MultiPoint","coordinates":[]}
3_2_52	191.2931758	3	ssp585	8.590137689	2067	{"type":"MultiPoint","coordinates":[]}
3_2_53	244.9628733	3	ssp585	8.38707794	2068	{"type":"MultiPoint","coordinates":[]}
3_2_54	232.5666518	3	ssp585	8.793609114	2069	{"type":"MultiPoint","coordinates":[]}
3_2_55	223.1804672	3	ssp585	8.747251732	2070	{"type":"MultiPoint","coordinates":[]}
3_2_56	241.5915022	3	ssp585	8.125944468	2071	{"type":"MultiPoint","coordinates":[]}
3_2_57	216.1676522	3	ssp585	8.084834551	2072	{"type":"MultiPoint","coordinates":[]}
3_2_58	240.2026984	3	ssp585	8.653311554	2073	{"type":"MultiPoint","coordinates":[]}
3_2_59	212.764455	3	ssp585	8.676062161	2074	{"type":"MultiPoint","coordinates":[]}
3_2_60	228.5778133	3	ssp585	9.034912728	2075	{"type":"MultiPoint","coordinates":[]}
3_2_61	264.9640243	3	ssp585	8.091443519	2076	{"type":"MultiPoint","coordinates":[]}
3_2_62	229.4140785	3	ssp585	8.195668681	2077	{"type":"MultiPoint","coordinates":[]}
3_2_63	222.6082118	3	ssp585	8.570804164	2078	{"type":"MultiPoint","coordinates":[]}
3_2_64	211.1682628	3	ssp585	9.242510024	2079	{"type":"MultiPoint","coordinates":[]}
3_2_65	234.1220721	3	ssp585	8.608933477	2080	{"type":"MultiPoint","coordinates":[]}
3_2_66	253.0698657	3	ssp585	9.243212887	2081	{"type":"MultiPoint","coordinates":[]}
3_2_67	239.1094175	3	ssp585	9.284377797	2082	{"type":"MultiPoint","coordinates":[]}
3_2_68	219.7872785	3	ssp585	9.085768216	2083	{"type":"MultiPoint","coordinates":[]}
3_2_69	215.4031935	3	ssp585	9.380140749	2084	{"type":"MultiPoint","coordinates":[]}
3_2_70	261.0386043	3	ssp585	9.273521104	2085	{"type":"MultiPoint","coordinates":[]}
3_2_71	238.3099074	3	ssp585	9.298706163	2086	{"type":"MultiPoint","coordinates":[]}
3_2_72	211.5275723	3	ssp585	8.958027653	2087	{"type":"MultiPoint","coordinates":[]}
3_2_73	258.4538541	3	ssp585	9.506975331	2088	{"type":"MultiPoint","coordinates":[]}
3_2_74	248.1709224	3	ssp585	9.721743243	2089	{"type":"MultiPoint","coordinates":[]}
3_2_75	265.4358799	3	ssp585	9.313048083	2090	{"type":"MultiPoint","coordinates":[]}
3_2_76	248.2466556	3	ssp585	9.169136941	2091	{"type":"MultiPoint","coordinates":[]}
3_2_77	233.220865	3	ssp585	9.743354169	2092	{"type":"MultiPoint","coordinates":[]}
3_2_78	212.1820097	3	ssp585	9.796112281	2093	{"type":"MultiPoint","coordinates":[]}
3_2_79	222.3753865	3	ssp585	9.806764151	2094	{"type":"MultiPoint","coordinates":[]}
3_2_80	213.8827165	3	ssp585	9.987279893	2095	{"type":"MultiPoint","coordinates":[]}
3_2_81	245.2641242	3	ssp585	9.933678664	2096	{"type":"MultiPoint","coordinates":[]}
3_2_82	247.0701538	3	ssp585	10.33862442	2097	{"type":"MultiPoint","coordinates":[]}
3_2_83	226.9057858	3	ssp585	10.48693181	2098	{"type":"MultiPoint","coordinates":[]}
3_2_84	240.1417266	3	ssp585	10.0222264	2099	{"type":"MultiPoint","coordinates":[]}
3_2_85	235.318141	3	ssp585	10.8758146	2100	{"type":"MultiPoint","coordinates":[]}
