# Supplementary material for: Efficient large-scale land cover change detection using Google Earth Engine: Climate-driven vegetation dynamics in Asian drylands (2001–2022)
Source: PLoS One. 2026 Apr 1;21(4):e0344835. doi: 10.1371/journal.pone.0344835 (PMC13042746; doi:10.1371/journal.pone.0344835)
Supplement: S3 Dataset — (ZIP) [file pone.0344835.s009.zip › different regions-pre-tem.xlsx]

## Sheet: Sheet2
year	pr	tas	region	scenario
1950	252.508	3.95304	Intersection	historical
1951	253.649	4.19643	Intersection	historical
1952	282.241	4.0831	Intersection	historical
1953	237.739	3.98435	Intersection	historical
1954	251.853	3.89269	Intersection	historical
1955	287.206	4.04882	Intersection	historical
1956	276.572	4.02795	Intersection	historical
1957	288.01	3.81411	Intersection	historical
1958	310.595	3.79954	Intersection	historical
1959	280.609	3.74953	Intersection	historical
1960	248.385	3.46424	Intersection	historical
1961	249.816	3.93917	Intersection	historical
1962	261.927	3.76046	Intersection	historical
1963	237.93	3.17475	Intersection	historical
1964	257.009	2.91412	Intersection	historical
1965	245.921	3.51667	Intersection	historical
1966	265.822	3.52005	Intersection	historical
1967	262.711	3.47571	Intersection	historical
1968	268.606	3.35008	Intersection	historical
1969	249.092	3.70264	Intersection	historical
1970	245.842	3.71714	Intersection	historical
1971	249.9	3.25914	Intersection	historical
1972	262.711	3.0298	Intersection	historical
1973	297.293	3.81071	Intersection	historical
1974	276.683	3.75254	Intersection	historical
1975	301.016	3.77552	Intersection	historical
1976	258.241	3.16183	Intersection	historical
1977	243.939	3.65145	Intersection	historical
1978	259.088	4.26265	Intersection	historical
1979	237.608	3.50994	Intersection	historical
1980	257.999	3.82543	Intersection	historical
1981	250.129	3.26422	Intersection	historical
1982	252.642	4.6043	Intersection	historical
1983	247.32	3.46237	Intersection	historical
1984	263.661	3.0788	Intersection	historical
1985	250.676	3.55913	Intersection	historical
1986	281.439	4.04319	Intersection	historical
1987	272.215	3.29818	Intersection	historical
1988	253.747	3.53664	Intersection	historical
1989	232.863	3.95107	Intersection	historical
1990	255.257	4.58839	Intersection	historical
1991	287.518	3.86175	Intersection	historical
1992	266.951	3.05403	Intersection	historical
1993	258.084	3.67106	Intersection	historical
1994	276.908	4.13204	Intersection	historical
1995	254.89	4.38796	Intersection	historical
1996	266.855	3.85636	Intersection	historical
1997	278.827	4.69092	Intersection	historical
1998	249.922	4.45134	Intersection	historical
1999	269.023	4.42843	Intersection	historical
2000	276.129	4.60013	Intersection	historical
2001	272.997	4.39127	Intersection	historical
2002	286.362	4.59407	Intersection	historical
2003	249.523	4.50027	Intersection	historical
2004	292.841	4.32612	Intersection	historical
2005	256.044	4.26231	Intersection	historical
2006	263.461	4.67796	Intersection	historical
2007	265.282	4.44862	Intersection	historical
2008	273.982	4.48692	Intersection	historical
2009	268.776	3.92633	Intersection	historical
2010	265.614	4.40352	Intersection	historical
2011	289.306	4.64604	Intersection	historical
2012	264.339	3.94806	Intersection	historical
2013	305.975	4.61241	Intersection	historical
2014	259.06	4.35414	Intersection	historical
2015					277.543	4.84651	Intersection	ssp245	273.122	5.05411	Intersection	ssp585
2016					264.836	5.59063	Intersection	ssp245	276.338	5.16508	Intersection	ssp585
2017					305.842	4.46583	Intersection	ssp245	267.775	5.09319	Intersection	ssp585
2018					273.005	4.85088	Intersection	ssp245	286.563	5.27637	Intersection	ssp585
2019					269.625	5.15125	Intersection	ssp245	266.671	5.07672	Intersection	ssp585
2020					266.488	4.79595	Intersection	ssp245	272.667	6.08385	Intersection	ssp585
2021					277.95	5.36382	Intersection	ssp245	257.668	5.83818	Intersection	ssp585
2022					282.799	5.35598	Intersection	ssp245	285.77	6.16009	Intersection	ssp585
2023					285.334	5.49145	Intersection	ssp245	278.981	5.73143	Intersection	ssp585
2024					266.712	5.23931	Intersection	ssp245	250.665	5.24422	Intersection	ssp585
2025					286.548	5.63659	Intersection	ssp245	277.888	5.8192	Intersection	ssp585
2026					279.759	4.97914	Intersection	ssp245	272.45	5.15449	Intersection	ssp585
2027					268.609	5.64192	Intersection	ssp245	284.072	5.92098	Intersection	ssp585
2028					285.416	5.97277	Intersection	ssp245	275.183	5.65131	Intersection	ssp585
2029					295.943	5.5757	Intersection	ssp245	269.244	5.64244	Intersection	ssp585
2030					272.914	5.69584	Intersection	ssp245	313.325	5.3851	Intersection	ssp585
2031					243.069	5.86644	Intersection	ssp245	275.096	5.73314	Intersection	ssp585
2032					265.531	5.38721	Intersection	ssp245	310.506	5.90384	Intersection	ssp585
2033					275.955	5.53456	Intersection	ssp245	292.599	6.05904	Intersection	ssp585
2034					288.874	5.38629	Intersection	ssp245	278.912	5.84296	Intersection	ssp585
2035					297.333	5.83348	Intersection	ssp245	283.787	5.68994	Intersection	ssp585
2036					259.279	5.88294	Intersection	ssp245	287.451	6.95172	Intersection	ssp585
2037					286.503	5.58251	Intersection	ssp245	289.85	7.05445	Intersection	ssp585
2038					282.593	6.15043	Intersection	ssp245	288.354	6.48789	Intersection	ssp585
2039					280.331	5.72951	Intersection	ssp245	315.803	6.64383	Intersection	ssp585
2040					271.189	6.18106	Intersection	ssp245	317.282	6.77021	Intersection	ssp585
2041					278.756	5.80284	Intersection	ssp245	300.343	6.52835	Intersection	ssp585
2042					290.707	5.92891	Intersection	ssp245	299.473	6.30243	Intersection	ssp585
2043					267.626	5.96811	Intersection	ssp245	304.202	6.87189	Intersection	ssp585
2044					264.057	6.59278	Intersection	ssp245	310.339	6.74284	Intersection	ssp585
2045					297.107	5.92015	Intersection	ssp245	280.966	6.42249	Intersection	ssp585
2046					289.061	6.68079	Intersection	ssp245	314.41	6.24025	Intersection	ssp585
2047					273.423	6.81074	Intersection	ssp245	304.835	6.74293	Intersection	ssp585
2048					307.738	6.06827	Intersection	ssp245	278.099	6.74361	Intersection	ssp585
2049					266.589	6.37835	Intersection	ssp245	308.392	6.74444	Intersection	ssp585
2050					293.412	6.3219	Intersection	ssp245	305.376	6.68357	Intersection	ssp585
2051					269.686	5.89837	Intersection	ssp245	290.228	6.41979	Intersection	ssp585
2052					298.505	6.22197	Intersection	ssp245	285.404	6.95334	Intersection	ssp585
2053					285.22	6.65236	Intersection	ssp245	300.184	6.44634	Intersection	ssp585
2054					294.644	6.47641	Intersection	ssp245	299.248	7.29968	Intersection	ssp585
2055					273.298	6.59213	Intersection	ssp245	308.372	7.06103	Intersection	ssp585
2056					273.9	7.02655	Intersection	ssp245	285.715	7.12593	Intersection	ssp585
2057					289.463	6.52542	Intersection	ssp245	267.066	7.50954	Intersection	ssp585
2058					268.418	6.20995	Intersection	ssp245	330.754	8.13795	Intersection	ssp585
2059					298.961	7.02266	Intersection	ssp245	294.738	7.75082	Intersection	ssp585
2060					285.432	6.74686	Intersection	ssp245	274.366	7.66609	Intersection	ssp585
2061					292.294	5.97475	Intersection	ssp245	278.543	7.94007	Intersection	ssp585
2062					329.149	7.01055	Intersection	ssp245	306.025	7.63695	Intersection	ssp585
2063					273.246	6.90279	Intersection	ssp245	310.496	8.36378	Intersection	ssp585
2064					282.06	6.42432	Intersection	ssp245	318.04	8.27058	Intersection	ssp585
2065					306.728	7.12994	Intersection	ssp245	329.774	7.95288	Intersection	ssp585
2066					303.298	6.75617	Intersection	ssp245	282.139	7.87148	Intersection	ssp585
2067					293.514	6.74398	Intersection	ssp245	247.703	8.49414	Intersection	ssp585
2068					252.562	6.67315	Intersection	ssp245	319.266	8.24873	Intersection	ssp585
2069					308.464	6.95827	Intersection	ssp245	283.979	8.63297	Intersection	ssp585
2070					297.376	6.38336	Intersection	ssp245	280.016	8.37446	Intersection	ssp585
2071					302.238	6.19343	Intersection	ssp245	312.179	7.61512	Intersection	ssp585
2072					284.166	6.69247	Intersection	ssp245	291.338	7.86588	Intersection	ssp585
2073					295.454	6.76874	Intersection	ssp245	300.789	8.40065	Intersection	ssp585
2074					307.679	7.225	Intersection	ssp245	269.769	8.26756	Intersection	ssp585
2075					310.812	6.92931	Intersection	ssp245	293.494	8.88005	Intersection	ssp585
2076					298.147	6.88238	Intersection	ssp245	327.365	7.64711	Intersection	ssp585
2077					289.806	7.01337	Intersection	ssp245	280.506	8.0614	Intersection	ssp585
2078					288.319	6.87124	Intersection	ssp245	283.359	8.50745	Intersection	ssp585
2079					312.143	7.22132	Intersection	ssp245	271.325	9.06632	Intersection	ssp585
2080					313.472	7.06941	Intersection	ssp245	279.953	8.39853	Intersection	ssp585
2081					301.81	6.57899	Intersection	ssp245	322.506	8.98584	Intersection	ssp585
2082					310.785	6.44495	Intersection	ssp245	299.249	9.1503	Intersection	ssp585
2083					270.876	7.74988	Intersection	ssp245	287.097	8.8914	Intersection	ssp585
2084					311.681	7.23667	Intersection	ssp245	278.253	9.18981	Intersection	ssp585
2085					314.91	6.94073	Intersection	ssp245	319.336	9.03748	Intersection	ssp585
2086					311.812	7.2744	Intersection	ssp245	295.876	9.27118	Intersection	ssp585
2087					285.168	7.61793	Intersection	ssp245	274.91	8.5535	Intersection	ssp585
2088					315.405	7.27596	Intersection	ssp245	321.926	9.19689	Intersection	ssp585
2089					270.349	7.32044	Intersection	ssp245	302.959	9.59733	Intersection	ssp585
2090					275.006	7.20449	Intersection	ssp245	337.1	8.95416	Intersection	ssp585
2091					295.678	6.73707	Intersection	ssp245	294.244	9.06893	Intersection	ssp585
2092					287.144	7.30011	Intersection	ssp245	299.621	9.523	Intersection	ssp585
2093					284.528	6.94565	Intersection	ssp245	285.236	9.60033	Intersection	ssp585
2094					333.764	7.48274	Intersection	ssp245	276.29	9.5836	Intersection	ssp585
2095					285.651	6.99108	Intersection	ssp245	274.98	9.89725	Intersection	ssp585
2096					280.238	7.44199	Intersection	ssp245	283.372	9.78003	Intersection	ssp585
2097					293.556	7.77584	Intersection	ssp245	307.407	10.1086	Intersection	ssp585
2098					325.592	7.44827	Intersection	ssp245	303.507	10.282	Intersection	ssp585
2099					300.189	6.91694	Intersection	ssp245	303.652	9.78106	Intersection	ssp585
2100					314.359	7.02877	Intersection	ssp245	300.13	10.6788	Intersection	ssp585

## Sheet: Sheet3
year	pr	tas	region	scenario
1950	282.714	4.22012	Change	historical
1951	283.132	4.41304	Change	historical
1952	306.264	4.29626	Change	historical
1953	270.195	4.19878	Change	historical
1954	282.404	4.15334	Change	historical
1955	319.981	4.31173	Change	historical
1956	307.245	4.25969	Change	historical
1957	319.05	4.09524	Change	historical
1958	334.018	4.17366	Change	historical
1959	315.867	4.0401	Change	historical
1960	277.872	3.8256	Change	historical
1961	279.503	4.24151	Change	historical
1962	296.31	4.03861	Change	historical
1963	266.252	3.45435	Change	historical
1964	297.088	3.20485	Change	historical
1965	277.675	3.86387	Change	historical
1966	296.308	3.76848	Change	historical
1967	299.111	3.80409	Change	historical
1968	295.978	3.70839	Change	historical
1969	276.11	3.95943	Change	historical
1970	279.543	4.01041	Change	historical
1971	288.841	3.52162	Change	historical
1972	289.918	3.39206	Change	historical
1973	329.713	4.03791	Change	historical
1974	312.752	4.07193	Change	historical
1975	335.701	4.08443	Change	historical
1976	297.97	3.42164	Change	historical
1977	281.791	3.97846	Change	historical
1978	285.542	4.57668	Change	historical
1979	268.356	3.85887	Change	historical
1980	280.433	4.15156	Change	historical
1981	288.427	3.5927	Change	historical
1982	291.142	4.82455	Change	historical
1983	281.681	3.7456	Change	historical
1984	300.779	3.45887	Change	historical
1985	285.714	3.81168	Change	historical
1986	310.149	4.38224	Change	historical
1987	301.691	3.56641	Change	historical
1988	290.644	3.82759	Change	historical
1989	261.477	4.19432	Change	historical
1990	286.816	4.8682	Change	historical
1991	310.108	4.2349	Change	historical
1992	291.731	3.42953	Change	historical
1993	288.661	3.92261	Change	historical
1994	304.495	4.43502	Change	historical
1995	284.866	4.5547	Change	historical
1996	298.696	4.12923	Change	historical
1997	304.478	4.91413	Change	historical
1998	283.047	4.56954	Change	historical
1999	301.009	4.63596	Change	historical
2000	310.017	4.85883	Change	historical
2001	308.001	4.65772	Change	historical
2002	316.624	4.89565	Change	historical
2003	277.788	4.71943	Change	historical
2004	327.072	4.57075	Change	historical
2005	290.799	4.48265	Change	historical
2006	292.681	4.89535	Change	historical
2007	292.407	4.74166	Change	historical
2008	301.901	4.74801	Change	historical
2009	304.227	4.20501	Change	historical
2010	293.434	4.6814	Change	historical
2011	319.644	4.88386	Change	historical
2012	295.293	4.23843	Change	historical
2013	338.96	4.89138	Change	historical
2014	295.207	4.61346	Change	historical
2015					312.97	5.1765	Change	ssp245	301.582	5.2941	Change	ssp585
2016					299.572	5.7239	Change	ssp245	309.231	5.38192	Change	ssp585
2017					335	4.82041	Change	ssp245	297.763	5.32381	Change	ssp585
2018					302.596	5.10307	Change	ssp245	317.371	5.58431	Change	ssp585
2019					303.697	5.34369	Change	ssp245	294.823	5.28646	Change	ssp585
2020					297.066	5.04745	Change	ssp245	304.463	6.21617	Change	ssp585
2021					307.173	5.61212	Change	ssp245	290.719	6.03537	Change	ssp585
2022					314.199	5.58871	Change	ssp245	314.585	6.34326	Change	ssp585
2023					309.698	5.82743	Change	ssp245	312.408	5.96008	Change	ssp585
2024					296.82	5.50857	Change	ssp245	288.154	5.46189	Change	ssp585
2025					320.595	5.87686	Change	ssp245	316.613	6.01812	Change	ssp585
2026					318.816	5.31619	Change	ssp245	301.807	5.49125	Change	ssp585
2027					300.855	5.87996	Change	ssp245	314.347	6.17871	Change	ssp585
2028					318.002	6.20412	Change	ssp245	312.474	5.8768	Change	ssp585
2029					328.757	5.82999	Change	ssp245	301.559	5.91227	Change	ssp585
2030					311.483	5.94928	Change	ssp245	351.645	5.63461	Change	ssp585
2031					279.096	6.06488	Change	ssp245	308.923	5.98612	Change	ssp585
2032					298.904	5.66792	Change	ssp245	344.348	6.27727	Change	ssp585
2033					314.221	5.86264	Change	ssp245	331.217	6.28968	Change	ssp585
2034					328.181	5.63358	Change	ssp245	316.675	6.07374	Change	ssp585
2035					331.893	6.10295	Change	ssp245	323.688	5.96122	Change	ssp585
2036					297.722	6.16825	Change	ssp245	325.064	7.08013	Change	ssp585
2037					322.167	5.91961	Change	ssp245	321.78	7.2535	Change	ssp585
2038					316.838	6.3857	Change	ssp245	321.421	6.72376	Change	ssp585
2039					308.707	6.00633	Change	ssp245	351.05	6.85055	Change	ssp585
2040					305.671	6.42636	Change	ssp245	348.996	7.00935	Change	ssp585
2041					306.949	6.11791	Change	ssp245	330.349	6.82606	Change	ssp585
2042					325.603	6.23053	Change	ssp245	329.259	6.59161	Change	ssp585
2043					302.787	6.2211	Change	ssp245	335.28	7.15121	Change	ssp585
2044					301.857	6.76327	Change	ssp245	347.379	6.99875	Change	ssp585
2045					339.535	6.16418	Change	ssp245	314.892	6.66304	Change	ssp585
2046					320.13	6.93151	Change	ssp245	340.83	6.60907	Change	ssp585
2047					305.455	7.10727	Change	ssp245	341.681	7.0557	Change	ssp585
2048					343.139	6.32454	Change	ssp245	315.017	6.95578	Change	ssp585
2049					300.813	6.59763	Change	ssp245	344.174	7.05256	Change	ssp585
2050					319.671	6.62641	Change	ssp245	349.069	6.9616	Change	ssp585
2051					300.581	6.19417	Change	ssp245	325.178	6.71057	Change	ssp585
2052					334.731	6.52137	Change	ssp245	316.205	7.28763	Change	ssp585
2053					321.433	6.87382	Change	ssp245	344.259	6.78174	Change	ssp585
2054					326.557	6.69577	Change	ssp245	334.115	7.5328	Change	ssp585
2055					309.436	6.80354	Change	ssp245	341.891	7.36532	Change	ssp585
2056					303.866	7.17998	Change	ssp245	322.123	7.36496	Change	ssp585
2057					327.573	6.7998	Change	ssp245	303.652	7.69209	Change	ssp585
2058					296.154	6.49119	Change	ssp245	367.622	8.32411	Change	ssp585
2059					329.54	7.28295	Change	ssp245	329.271	7.95787	Change	ssp585
2060					324.294	6.98133	Change	ssp245	305.962	7.91803	Change	ssp585
2061					328.076	6.30006	Change	ssp245	305.347	8.17528	Change	ssp585
2062					361.483	7.27877	Change	ssp245	341.703	7.91071	Change	ssp585
2063					297.79	7.18577	Change	ssp245	343.601	8.63097	Change	ssp585
2064					314.446	6.74745	Change	ssp245	352.695	8.45616	Change	ssp585
2065					343.905	7.33812	Change	ssp245	358.727	8.17333	Change	ssp585
2066					332.397	7.06766	Change	ssp245	313.699	8.12031	Change	ssp585
2067					326.815	7.06805	Change	ssp245	279.584	8.6483	Change	ssp585
2068					281.766	6.91004	Change	ssp245	355.115	8.49834	Change	ssp585
2069					341.691	7.2581	Change	ssp245	318.077	8.86341	Change	ssp585
2070					331.567	6.68976	Change	ssp245	314.345	8.66137	Change	ssp585
2071					335.345	6.50786	Change	ssp245	347.263	7.94389	Change	ssp585
2072					321.252	7.00412	Change	ssp245	329.678	8.1556	Change	ssp585
2073					323.153	7.08376	Change	ssp245	344.394	8.60006	Change	ssp585
2074					338.449	7.37259	Change	ssp245	301.507	8.62761	Change	ssp585
2075					351.985	7.17067	Change	ssp245	325.34	9.11113	Change	ssp585
2076					336.176	7.06971	Change	ssp245	359.496	8.00282	Change	ssp585
2077					330.287	7.28312	Change	ssp245	322.1	8.29264	Change	ssp585
2078					321.503	7.11637	Change	ssp245	324.322	8.72553	Change	ssp585
2079					346.077	7.37773	Change	ssp245	308.73	9.27852	Change	ssp585
2080					343.929	7.36202	Change	ssp245	324.815	8.68596	Change	ssp585
2081					338.613	6.82511	Change	ssp245	352.564	9.27123	Change	ssp585
2082					344.74	6.73099	Change	ssp245	343.83	9.37059	Change	ssp585
2083					305.23	7.88192	Change	ssp245	317.861	9.15153	Change	ssp585
2084					350.908	7.49782	Change	ssp245	309.426	9.37714	Change	ssp585
2085					350.363	7.17218	Change	ssp245	365.203	9.25567	Change	ssp585
2086					345.026	7.54791	Change	ssp245	328.84	9.45637	Change	ssp585
2087					318.909	7.76844	Change	ssp245	315.136	8.81205	Change	ssp585
2088					343.192	7.5248	Change	ssp245	349.241	9.48529	Change	ssp585
2089					304.777	7.48651	Change	ssp245	342.554	9.77433	Change	ssp585
2090					306.615	7.55364	Change	ssp245	372.325	9.21671	Change	ssp585
2091					332.574	7.14297	Change	ssp245	327.244	9.32528	Change	ssp585
2092					324.233	7.52097	Change	ssp245	330.851	9.7881	Change	ssp585
2093					316.272	7.24079	Change	ssp245	321.878	9.81375	Change	ssp585
2094					367.768	7.7572	Change	ssp245	317.382	9.83963	Change	ssp585
2095					319.4	7.21091	Change	ssp245	312.656	10.1121	Change	ssp585
2096					316.328	7.60397	Change	ssp245	323.73	9.97874	Change	ssp585
2097					330.516	8.00281	Change	ssp245	348.219	10.404	Change	ssp585
2098					352.712	7.68924	Change	ssp245	337.332	10.5396	Change	ssp585
2099					330.064	7.26167	Change	ssp245	339.127	10.0411	Change	ssp585
2100					348.736	7.30828	Change	ssp245	336.219	10.9074	Change	ssp585

## Sheet: Sheet4
year	pr	tas	region	scenario
1950	180.277	4.84239	Increase	historical
1951	182.887	5.0607	Increase	historical
1952	197.921	4.95778	Increase	historical
1953	169.771	4.76604	Increase	historical
1954	189.879	4.78564	Increase	historical
1955	205.593	5.00173	Increase	historical
1956	203.998	4.77397	Increase	historical
1957	215.051	4.81911	Increase	historical
1958	220.216	4.77356	Increase	historical
1959	208.378	4.71298	Increase	historical
1960	175.751	4.46886	Increase	historical
1961	172.621	4.86471	Increase	historical
1962	202.235	4.5768	Increase	historical
1963	177.869	3.92694	Increase	historical
1964	188.278	3.81931	Increase	historical
1965	177.828	4.47528	Increase	historical
1966	196.084	4.26122	Increase	historical
1967	188.501	4.42343	Increase	historical
1968	197.266	4.42808	Increase	historical
1969	178.667	4.59141	Increase	historical
1970	181.697	4.65259	Increase	historical
1971	181.886	4.17399	Increase	historical
1972	188.357	3.89533	Increase	historical
1973	220.711	4.61013	Increase	historical
1974	205.813	4.67501	Increase	historical
1975	217.572	4.71661	Increase	historical
1976	194.028	3.99011	Increase	historical
1977	178.137	4.54672	Increase	historical
1978	189.597	5.17784	Increase	historical
1979	173.01	4.40712	Increase	historical
1980	182.384	4.76945	Increase	historical
1981	191.358	4.22298	Increase	historical
1982	190.942	5.43244	Increase	historical
1983	171.996	4.48286	Increase	historical
1984	203.059	4.0198	Increase	historical
1985	181.33	4.47607	Increase	historical
1986	214.769	5.05678	Increase	historical
1987	206.734	4.14037	Increase	historical
1988	188.041	4.43081	Increase	historical
1989	161.908	4.76177	Increase	historical
1990	187.681	5.59237	Increase	historical
1991	214.004	4.90359	Increase	historical
1992	196.045	4.02277	Increase	historical
1993	193.074	4.60862	Increase	historical
1994	199.871	5.06599	Increase	historical
1995	187.287	5.27477	Increase	historical
1996	192.676	4.77332	Increase	historical
1997	202.562	5.46909	Increase	historical
1998	187.131	5.16904	Increase	historical
1999	198.676	5.24376	Increase	historical
2000	205.683	5.48868	Increase	historical
2001	194.76	5.31227	Increase	historical
2002	208.456	5.47794	Increase	historical
2003	175.412	5.3467	Increase	historical
2004	213.989	5.14324	Increase	historical
2005	185.439	5.06243	Increase	historical
2006	192.191	5.50467	Increase	historical
2007	200.829	5.41423	Increase	historical
2008	191.741	5.30789	Increase	historical
2009	196.738	4.72396	Increase	historical
2010	197.889	5.25954	Increase	historical
2011	202.451	5.54458	Increase	historical
2012	197.452	4.73108	Increase	historical
2013	233.225	5.5584	Increase	historical
2014	193.174	5.1234	Increase	historical
2015					207.446	5.82138	Increase	ssp245	203.554	5.93221	Increase	ssp585
2016					198.111	6.44816	Increase	ssp245	201.75	5.9948	Increase	ssp585
2017					229.125	5.4957	Increase	ssp245	198.744	5.87351	Increase	ssp585
2018					196.442	5.78423	Increase	ssp245	218.158	6.28268	Increase	ssp585
2019					194.164	5.94372	Increase	ssp245	192.032	5.8874	Increase	ssp585
2020					205.146	5.71034	Increase	ssp245	206.555	6.80318	Increase	ssp585
2021					206.42	6.27357	Increase	ssp245	199.621	6.61973	Increase	ssp585
2022					209.576	6.25404	Increase	ssp245	212.844	6.88444	Increase	ssp585
2023					209.773	6.35556	Increase	ssp245	206.222	6.63367	Increase	ssp585
2024					183.915	6.09901	Increase	ssp245	175.77	6.04526	Increase	ssp585
2025					205.664	6.54592	Increase	ssp245	224.153	6.60206	Increase	ssp585
2026					214.628	5.96683	Increase	ssp245	205.942	6.07843	Increase	ssp585
2027					199.076	6.47641	Increase	ssp245	211.203	6.90937	Increase	ssp585
2028					213.757	6.86951	Increase	ssp245	215.307	6.45372	Increase	ssp585
2029					226.395	6.50387	Increase	ssp245	197.669	6.63511	Increase	ssp585
2030					202.1	6.55106	Increase	ssp245	247.06	6.26511	Increase	ssp585
2031					183.732	6.70632	Increase	ssp245	206.656	6.59661	Increase	ssp585
2032					193.039	6.32605	Increase	ssp245	245.829	6.9095	Increase	ssp585
2033					206.712	6.51709	Increase	ssp245	217.479	7.00986	Increase	ssp585
2034					207.288	6.17571	Increase	ssp245	204.8	6.6509	Increase	ssp585
2035					230.652	6.63345	Increase	ssp245	210.809	6.48915	Increase	ssp585
2036					196.233	6.71741	Increase	ssp245	220.608	7.67654	Increase	ssp585
2037					218.023	6.54507	Increase	ssp245	219.097	7.80619	Increase	ssp585
2038					217.245	6.96324	Increase	ssp245	222.596	7.17706	Increase	ssp585
2039					204.553	6.55584	Increase	ssp245	239.271	7.43564	Increase	ssp585
2040					199.889	7.10901	Increase	ssp245	244.529	7.62528	Increase	ssp585
2041					196.363	6.75231	Increase	ssp245	217.121	7.42445	Increase	ssp585
2042					212.423	6.89876	Increase	ssp245	226.403	7.1968	Increase	ssp585
2043					208.14	6.64918	Increase	ssp245	225.055	7.74981	Increase	ssp585
2044					199.583	7.37784	Increase	ssp245	231.929	7.56288	Increase	ssp585
2045					218.913	6.85988	Increase	ssp245	207.445	7.28264	Increase	ssp585
2046					214.03	7.65641	Increase	ssp245	223.894	7.32682	Increase	ssp585
2047					201.088	7.70046	Increase	ssp245	223.965	7.70712	Increase	ssp585
2048					233.489	6.92067	Increase	ssp245	211.755	7.50216	Increase	ssp585
2049					200.752	7.23124	Increase	ssp245	228.659	7.69932	Increase	ssp585
2050					216.042	7.32405	Increase	ssp245	236.251	7.63377	Increase	ssp585
2051					200.327	6.92833	Increase	ssp245	219.825	7.31479	Increase	ssp585
2052					215.059	7.18308	Increase	ssp245	204.647	7.90723	Increase	ssp585
2053					207.628	7.48382	Increase	ssp245	230.938	7.41994	Increase	ssp585
2054					215.089	7.36358	Increase	ssp245	218.148	8.19104	Increase	ssp585
2055					210.192	7.321	Increase	ssp245	229.11	7.97538	Increase	ssp585
2056					211.464	7.7675	Increase	ssp245	222.526	7.94766	Increase	ssp585
2057					212.619	7.40153	Increase	ssp245	206.468	8.29252	Increase	ssp585
2058					193.134	7.14837	Increase	ssp245	232.18	8.95517	Increase	ssp585
2059					223.22	7.90471	Increase	ssp245	225.419	8.57206	Increase	ssp585
2060					213.314	7.5537	Increase	ssp245	205.949	8.52985	Increase	ssp585
2061					220.838	6.92336	Increase	ssp245	206.023	8.7691	Increase	ssp585
2062					245.557	7.96795	Increase	ssp245	230.709	8.4831	Increase	ssp585
2063					202.004	7.80771	Increase	ssp245	221.953	9.26285	Increase	ssp585
2064					205.549	7.31336	Increase	ssp245	239.817	9.08246	Increase	ssp585
2065					235.673	7.92469	Increase	ssp245	248.508	8.78218	Increase	ssp585
2066					219.781	7.67762	Increase	ssp245	206.732	8.69192	Increase	ssp585
2067					209.164	7.72258	Increase	ssp245	183.887	9.19777	Increase	ssp585
2068					180.622	7.58878	Increase	ssp245	239.605	9.03297	Increase	ssp585
2069					234.964	7.99576	Increase	ssp245	223.5	9.44854	Increase	ssp585
2070					208.31	7.30221	Increase	ssp245	211.96	9.34648	Increase	ssp585
2071					225.065	7.1797	Increase	ssp245	236.321	8.65481	Increase	ssp585
2072					212.53	7.72797	Increase	ssp245	206.807	8.75005	Increase	ssp585
2073					215.552	7.73564	Increase	ssp245	227.281	9.26223	Increase	ssp585
2074					233.69	7.93062	Increase	ssp245	200.536	9.32785	Increase	ssp585
2075					244.763	7.84539	Increase	ssp245	219.873	9.67338	Increase	ssp585
2076					230.934	7.69554	Increase	ssp245	254.852	8.65135	Increase	ssp585
2077					207.914	7.88607	Increase	ssp245	219.272	8.79165	Increase	ssp585
2078					210.192	7.75204	Increase	ssp245	210.404	9.25991	Increase	ssp585
2079					241.031	7.97271	Increase	ssp245	203.504	9.8573	Increase	ssp585
2080					231.137	7.91431	Increase	ssp245	219.636	9.24349	Increase	ssp585
2081					236.633	7.52591	Increase	ssp245	242.976	9.86363	Increase	ssp585
2082					222.732	7.27856	Increase	ssp245	227.7	9.95582	Increase	ssp585
2083					194.674	8.50971	Increase	ssp245	205.608	9.76105	Increase	ssp585
2084					233.105	8.20424	Increase	ssp245	203.016	9.98165	Increase	ssp585
2085					247.613	7.8061	Increase	ssp245	246.911	9.911	Increase	ssp585
2086					236.688	8.24019	Increase	ssp245	229.901	9.969	Increase	ssp585
2087					211.71	8.33447	Increase	ssp245	200.739	9.49864	Increase	ssp585
2088					230.607	8.19387	Increase	ssp245	247.901	10.122	Increase	ssp585
2089					201.255	8.07062	Increase	ssp245	236.322	10.3597	Increase	ssp585
2090					200.629	8.20478	Increase	ssp245	256.004	9.91023	Increase	ssp585
2091					221.249	7.76348	Increase	ssp245	233.314	9.85123	Increase	ssp585
2092					211.629	8.02557	Increase	ssp245	217.212	10.4084	Increase	ssp585
2093					219.433	7.8493	Increase	ssp245	199.916	10.4279	Increase	ssp585
2094					257.096	8.4227	Increase	ssp245	208.12	10.4441	Increase	ssp585
2095					200.792	7.87299	Increase	ssp245	203.662	10.63	Increase	ssp585
2096					210.322	8.17046	Increase	ssp245	231.036	10.5761	Increase	ssp585
2097					215.607	8.67566	Increase	ssp245	234.562	10.962	Increase	ssp585
2098					233.412	8.3525	Increase	ssp245	219.659	11.1107	Increase	ssp585
2099					226.421	7.84126	Increase	ssp245	227.001	10.6479	Increase	ssp585
2100					239.843	7.88666	Increase	ssp245	221.415	11.5021	Increase	ssp585

## Sheet: Sheet5
year	pr	tas	region	scenario
1950	193.44	4.17459	Decrease	historical
1951	186.515	4.48076	Decrease	historical
1952	202.887	4.27811	Decrease	historical
1953	178.825	4.15766	Decrease	historical
1954	198.02	4.16511	Decrease	historical
1955	214.084	4.34786	Decrease	historical
1956	210.58	4.11083	Decrease	historical
1957	220.696	4.14637	Decrease	historical
1958	228.143	4.10572	Decrease	historical
1959	219.014	4.06629	Decrease	historical
1960	184.602	3.85543	Decrease	historical
1961	179.015	4.26293	Decrease	historical
1962	208.568	3.96578	Decrease	historical
1963	187.641	3.19616	Decrease	historical
1964	195.589	3.211	Decrease	historical
1965	189.811	3.82288	Decrease	historical
1966	206.506	3.58424	Decrease	historical
1967	195.679	3.74749	Decrease	historical
1968	204.771	3.82116	Decrease	historical
1969	185.398	3.96775	Decrease	historical
1970	191.001	3.99009	Decrease	historical
1971	192.249	3.55303	Decrease	historical
1972	194.8	3.21825	Decrease	historical
1973	222.466	3.9834	Decrease	historical
1974	217.042	3.98167	Decrease	historical
1975	224.804	4.0221	Decrease	historical
1976	199.291	3.33649	Decrease	historical
1977	185.1	3.86695	Decrease	historical
1978	198.88	4.5126	Decrease	historical
1979	181.21	3.74404	Decrease	historical
1980	189.929	4.14452	Decrease	historical
1981	200.463	3.62472	Decrease	historical
1982	197.455	4.83293	Decrease	historical
1983	180.22	3.84015	Decrease	historical
1984	208.976	3.41143	Decrease	historical
1985	186.436	3.90213	Decrease	historical
1986	223.508	4.35241	Decrease	historical
1987	216.14	3.49398	Decrease	historical
1988	201.277	3.74644	Decrease	historical
1989	172.809	4.15479	Decrease	historical
1990	193.494	5.00146	Decrease	historical
1991	226.082	4.26569	Decrease	historical
1992	204.969	3.37022	Decrease	historical
1993	197.457	3.95959	Decrease	historical
1994	207.69	4.39643	Decrease	historical
1995	197.242	4.71328	Decrease	historical
1996	201.458	4.14867	Decrease	historical
1997	208.886	4.84245	Decrease	historical
1998	194.648	4.52641	Decrease	historical
1999	204.697	4.61395	Decrease	historical
2000	214.68	4.8144	Decrease	historical
2001	206.07	4.65781	Decrease	historical
2002	219.338	4.84266	Decrease	historical
2003	184.186	4.70545	Decrease	historical
2004	219.055	4.52222	Decrease	historical
2005	196.106	4.40893	Decrease	historical
2006	197.709	4.84944	Decrease	historical
2007	207.869	4.80745	Decrease	historical
2008	200.007	4.70908	Decrease	historical
2009	201.142	4.07039	Decrease	historical
2010	207.299	4.63762	Decrease	historical
2011	208.453	4.91328	Decrease	historical
2012	206.13	4.07019	Decrease	historical
2013	243.624	4.9394	Decrease	historical
2014	202.679	4.54712	Decrease	historical
2015					216.053	5.19771	Decrease	ssp245	210.629	5.27182	Decrease	ssp585
2016					211.264	5.80857	Decrease	ssp245	213.548	5.32418	Decrease	ssp585
2017					241.208	4.82464	Decrease	ssp245	202.493	5.17743	Decrease	ssp585
2018					203.872	5.14685	Decrease	ssp245	228.862	5.65703	Decrease	ssp585
2019					200.415	5.26673	Decrease	ssp245	202.95	5.27826	Decrease	ssp585
2020					213.544	5.10616	Decrease	ssp245	214.676	6.13161	Decrease	ssp585
2021					216.274	5.64283	Decrease	ssp245	212.387	5.98106	Decrease	ssp585
2022					218.289	5.62074	Decrease	ssp245	215.084	6.23627	Decrease	ssp585
2023					218.444	5.68447	Decrease	ssp245	218.824	5.95316	Decrease	ssp585
2024					186.904	5.47899	Decrease	ssp245	188.913	5.41766	Decrease	ssp585
2025					209.47	5.90892	Decrease	ssp245	230.448	5.90602	Decrease	ssp585
2026					230.474	5.3185	Decrease	ssp245	219.101	5.44216	Decrease	ssp585
2027					207.072	5.82441	Decrease	ssp245	221.672	6.26258	Decrease	ssp585
2028					224.361	6.21373	Decrease	ssp245	224.532	5.82867	Decrease	ssp585
2029					239.947	5.83791	Decrease	ssp245	206.693	6.01881	Decrease	ssp585
2030					213.558	5.8841	Decrease	ssp245	256.606	5.619	Decrease	ssp585
2031					195.402	6.04305	Decrease	ssp245	220.098	5.96738	Decrease	ssp585
2032					202.955	5.68306	Decrease	ssp245	260.439	6.21885	Decrease	ssp585
2033					217.794	5.86152	Decrease	ssp245	223.192	6.38625	Decrease	ssp585
2034					215.402	5.47735	Decrease	ssp245	215.131	5.98275	Decrease	ssp585
2035					239.349	5.95439	Decrease	ssp245	220.613	5.83411	Decrease	ssp585
2036					205.98	6.03737	Decrease	ssp245	236.204	7.00722	Decrease	ssp585
2037					233.015	5.8653	Decrease	ssp245	225.534	7.12783	Decrease	ssp585
2038					227.78	6.28123	Decrease	ssp245	226.928	6.49103	Decrease	ssp585
2039					215.188	5.87221	Decrease	ssp245	240.491	6.76582	Decrease	ssp585
2040					210.906	6.45172	Decrease	ssp245	251.765	6.9639	Decrease	ssp585
2041					210.589	6.16841	Decrease	ssp245	227.911	6.7632	Decrease	ssp585
2042					220.347	6.25265	Decrease	ssp245	238.55	6.58338	Decrease	ssp585
2043					217.564	6.01982	Decrease	ssp245	235.188	7.08937	Decrease	ssp585
2044					205.588	6.75197	Decrease	ssp245	237.408	6.90826	Decrease	ssp585
2045					228.436	6.2411	Decrease	ssp245	217.362	6.69495	Decrease	ssp585
2046					222.598	6.97841	Decrease	ssp245	235.159	6.71866	Decrease	ssp585
2047					212.26	7.00572	Decrease	ssp245	241.726	7.07061	Decrease	ssp585
2048					241.099	6.25693	Decrease	ssp245	217.376	6.89004	Decrease	ssp585
2049					207.56	6.61061	Decrease	ssp245	244.328	7.03094	Decrease	ssp585
2050					228.118	6.66169	Decrease	ssp245	248.475	7.0085	Decrease	ssp585
2051					209.622	6.28094	Decrease	ssp245	226.331	6.67125	Decrease	ssp585
2052					226.131	6.51073	Decrease	ssp245	214.997	7.26037	Decrease	ssp585
2053					215.953	6.80949	Decrease	ssp245	243.186	6.74137	Decrease	ssp585
2054					222.427	6.72758	Decrease	ssp245	229.197	7.53988	Decrease	ssp585
2055					215.489	6.66589	Decrease	ssp245	237.992	7.34449	Decrease	ssp585
2056					219.55	7.04035	Decrease	ssp245	231.041	7.30326	Decrease	ssp585
2057					219.397	6.7413	Decrease	ssp245	212.023	7.72131	Decrease	ssp585
2058					202.644	6.53692	Decrease	ssp245	242.709	8.3147	Decrease	ssp585
2059					233.66	7.24122	Decrease	ssp245	234.03	7.87613	Decrease	ssp585
2060					220.004	6.87101	Decrease	ssp245	212.011	7.95302	Decrease	ssp585
2061					230.752	6.29244	Decrease	ssp245	215.033	8.19499	Decrease	ssp585
2062					251.965	7.28603	Decrease	ssp245	240.986	7.82952	Decrease	ssp585
2063					213.886	7.16346	Decrease	ssp245	230.155	8.58705	Decrease	ssp585
2064					216.865	6.67516	Decrease	ssp245	251.77	8.4095	Decrease	ssp585
2065					248.65	7.30154	Decrease	ssp245	257.782	8.07567	Decrease	ssp585
2066					232.597	7.01877	Decrease	ssp245	216.113	8.04674	Decrease	ssp585
2067					219.475	7.11419	Decrease	ssp245	191.293	8.59014	Decrease	ssp585
2068					193.221	6.92676	Decrease	ssp245	244.963	8.38708	Decrease	ssp585
2069					248.295	7.29749	Decrease	ssp245	232.567	8.79361	Decrease	ssp585
2070					219.395	6.67912	Decrease	ssp245	223.18	8.74725	Decrease	ssp585
2071					239.08	6.55146	Decrease	ssp245	241.592	8.12594	Decrease	ssp585
2072					222.64	7.05248	Decrease	ssp245	216.168	8.08483	Decrease	ssp585
2073					223.518	7.06529	Decrease	ssp245	240.203	8.65331	Decrease	ssp585
2074					239.355	7.29672	Decrease	ssp245	212.764	8.67606	Decrease	ssp585
2075					255.069	7.19522	Decrease	ssp245	228.578	9.03491	Decrease	ssp585
2076					241.316	7.05749	Decrease	ssp245	264.964	8.09144	Decrease	ssp585
2077					217.213	7.27062	Decrease	ssp245	229.414	8.19567	Decrease	ssp585
2078					221.352	7.07386	Decrease	ssp245	222.608	8.5708	Decrease	ssp585
2079					252.209	7.30533	Decrease	ssp245	211.168	9.24251	Decrease	ssp585
2080					243.462	7.17707	Decrease	ssp245	234.122	8.60893	Decrease	ssp585
2081					245.125	6.89862	Decrease	ssp245	253.07	9.24321	Decrease	ssp585
2082					233.493	6.66545	Decrease	ssp245	239.109	9.28438	Decrease	ssp585
2083					205.952	7.88235	Decrease	ssp245	219.787	9.08577	Decrease	ssp585
2084					250.201	7.53108	Decrease	ssp245	215.403	9.38014	Decrease	ssp585
2085					258.291	7.16894	Decrease	ssp245	261.039	9.27352	Decrease	ssp585
2086					250.868	7.55866	Decrease	ssp245	238.31	9.29871	Decrease	ssp585
2087					219.457	7.64921	Decrease	ssp245	211.528	8.95803	Decrease	ssp585
2088					246.61	7.51828	Decrease	ssp245	258.454	9.50698	Decrease	ssp585
2089					212.084	7.45487	Decrease	ssp245	248.171	9.72174	Decrease	ssp585
2090					211.639	7.56277	Decrease	ssp245	265.436	9.31305	Decrease	ssp585
2091					234.885	7.10082	Decrease	ssp245	248.247	9.16914	Decrease	ssp585
2092					220.268	7.35605	Decrease	ssp245	233.221	9.74335	Decrease	ssp585
2093					231.669	7.22642	Decrease	ssp245	212.182	9.79611	Decrease	ssp585
2094					267.886	7.74511	Decrease	ssp245	222.375	9.80676	Decrease	ssp585
2095					206.705	7.27649	Decrease	ssp245	213.883	9.98728	Decrease	ssp585
2096					213.429	7.59827	Decrease	ssp245	245.264	9.93368	Decrease	ssp585
2097					222.639	8.04807	Decrease	ssp245	247.07	10.3386	Decrease	ssp585
2098					241.855	7.68171	Decrease	ssp245	226.906	10.4869	Decrease	ssp585
2099					236.497	7.19223	Decrease	ssp245	240.142	10.0222	Decrease	ssp585
2100					254.195	7.27	Decrease	ssp245	235.318	10.8758	Decrease	ssp585
